# Supplementary material for: Zaraa Uul: An archaeological record of Pleistocene-Holocene palaeoecology in the Gobi Desert
Source: PLoS One. 2021 Apr 8;16(4):e0249848. doi: 10.1371/journal.pone.0249848 (PMC8031372; doi:10.1371/journal.pone.0249848)
Supplement: S1 Table — Includes range of body weights, body sizes, and ecological niche [34]. (XLSX) [file pone.0249848.s001.xlsx]

## Sheet: Sheet1
Size Class	Family	Common Name	Species	Weight Range (kg)	Body length (cm)	Shoulder height (cm)	Environment
Mega (>1000 kg)	Perissodactyla	Woolly rhinoceros (extinct)	Coelondonta antiquitatus	1800-2700	300-380	~200	Mammoth steppe; lowland plateaux and river valleys, higher elevations during interglacials
Large (150-1000 kg)	Carnivora	Brown bear	Ursus arctos	150-300	180-240	90-150	Forest
		Gobi bear	Ursus arctos isabellinus	150-300	180-240	90-150	Desert, mountains
		Siberian tiger	Panthera tigris tigris	100-300	178-208		Forests, particularly riparian forests
	Perissodactyla	Onager/Wild ass/khulan	Equus hemionus	200-300	220-260	110-150 (withers)	Today in dry desert and semi-desert with grass, onion and halophyte vegetation; more extensive range in past (steppe)
		Wild horse	Equus ferus przewalskii (E. caballus przewalskii)	275-325	220-280	115-146 (withers)	Grassy steppe or semi-desert
	Artiodactyla - Bovidae	Aurochs (extinct)	Bos primigenius	250 to > 1000	N/A	135-180	Forest steppe
		Bison (extinct)	Bison priscus (or B. schoetensacki)	up to 1000	N/A	~200 (withers)	Steppe (B. priscus); forest-steppe to steppe (B. schoetensacki)
		Cow	Bos taurus	Varies			Domesticated (Bronze Age and later)
	Artiodactyla - Cervidae	Giant deer/Irish elk (extinct)	Megaloceros sp. (c.f. giganteus)	450-700	N/A	~ 200	Boreal forest-steppe, open meadows
		Moose/Eurasian elk	Alces alces cameloides	240-440	215-286	157-202	Moist areas in boreal (taiga) forest
		Red deer/elk	Cervus elaphus	120-345	160-247	114-165	Forest steppe
	Artidactyla - Camelidae	Wild Bactrian camel	Camelus ferus bactrianus	450-690	225-245	180-198	Stony and pebbly desert with shrubs
Large Medium (50-150 kg)	Carnivore	Spotted Cave Hyena (extinct)	Crocuta crocuta spelaea	average ~100			Grasslands, lowlands, open forest, riparian vegetation
		Giant Short-Faced Hyena (extinct)	Pachycrocuta brevirostris	average 110		90-100
		Grey wolf	Canis lupus	18-80	100-160		Open landscapes with available cover
		Dog	Canis lupus familiaris	Varies	Varies		Domesticated
	Artiodactyla - Suidae	Wild boar	Sus scrofa (probably S. s. sibiricus)	125-200	125-180	80-100	Forest, dense shrub and sheltered habitats, as well as dense, tall reed-grass areas near rivers and lakes; noctural in summer
	Artiodactyla - Cervidae	Sika deer	Cervus nippon	45-109	95-180	50-110	Forests
		Milu/Père David's Deer (locally extinct)	Elaphus davidianus	135-200	190-220	~120	Swampy reed-covered plains
	Artiodactyla - Bovidae	Siberian or Asiatic ibex	Capra sibirica	29-153	85-165	70-110	Rocky outcrops, canyons, and plateaux in mountainous regions
		Goat	Capra hircus	20-140			Domesticated (Bronze Age and later)
		Argali	Ovis ammon	27-200	140-190	85-125	Mountainous areas, plateaux, canyons, rocky outcrops, hilly areas, less rugged than ibex
		Sheep	Ovis aries	45-160			Domesticated (Bronze Age and later)
Medium (10-50 kg)	Carnivora	Wolverine	Gulo gulo	9 to 18	75-105		Boreal forests (taiga)
		Hog badger	Arctonyx collaris	9.7-12.5	31.7-74		Forests, Sukhbaatar aimag (one observation in 1980)
		Eurasian lynx	Lynx lynx	9 to 21	73-106		Forest, forest steppe, or rocky hills and mountains in south and southwestern Gobi desert
	Artiodactyla - Cervidae	Siberian roe deer	Capreolus pygargus	28-40	127-137	65-95	East - deep into steppe zone following river valleys and lake shores with shrubs, dwarf birch, willows and tall grasses, sand dunes near Khalkh gol
		Musk deer	Moschus moschiferus	10-17	85-100	55-69	Mountainous boreal forest (taiga), deep forest with moss cover and fallen trees, rocky areas near mountain top; rough and shrubby country in arid Northeast Asia
	Artiodactyla - Bovidae	Goitered or black-tailed gazelle	Gazella subgutturosa	18-33	110-116	64-75	Grass and shrubby plants in arid desert and semi-desert; mostly southern
		Mongolian gazelle	Procapra gutturosa	24-39	105-148	62-84	Steppe and desert steppe with grasses and herbaceous vegetation; mostly eastern
		Saiga	Saiga tatarica	23-40	110-140	63-80	Valleys or gently sloping areas with shrubs and herbaceous vegetation in semi-desert habitats
	Rodentia	Beaver	Castor fiber	16-22.5	74-86.5		Wide and deep river banks, floodplains, riparian woodlands
Small (2-10)	Lagomorph	Tolai hare	Lepus tolai	1.8-2.8	39-58		Deserts, semi-deserts with shrubs and vegetation, rocky areas with dense shrubs in mountains
	Rodentia	Marmot	Marmota sibirica	6 to 8	50-60		Open grasslands in high mountain steppe, forest steppe, steppe
	Carnivora	Beech marten	Martes foina	1.1-2.3	25-54		Open slopes in forest steppe, rocky hillsides in mountain steppe and Gobi
		Racoon dog	Nyctereutes procyonoides	5 to 10	65-80		Riparian forest, dense shrubs and reed grasses, forest steppe
		Corsac fox	Vulpes corsac	2 to 3	50-60		Semi-desert and steppe
		Red fox	Vulpes vulpes	5 to 10	70-90		All habitats, but more reliant on water than corsac
		Asian badger	Meles leucurus	3.5-9	49.5-70		Lowland habitats
		Eurasian otter	Lutra lutra	5.5-10	60-90		Freshwater lakes and rivers with lots of vegetation
		Pallas' cat or manul	Felis (Otocolobus) manul	2.5-4.5	50-62		Open and dry areas in steppe and mountain
		Eurasian wild cat	Felis silvestris	2.5-4	40-70		Desert and semi-desert with shrubs
Micro (< 2 kg)	Erinaceidae	Daurian hedgehog	Mesechinus dauuricus	0.3-1.2	23-27		Mountain steppe, forest steppe, steppe with grasses, shrubs, herbs
		Long-eared hedgehog	Hemiechinus auritus	0.2-1.1	12.7-18.3		Semi-desert, desert; oases, valleys w shrubs and grass, dry river beds, dunes
	Soricomorpha	Shrew	Soricidae	6-23 g	3-9.4		Forest, steppe, moist areas
		Mole	Talpidae		11.7-19.0		River valleys, meadows, forest clearings w light soil
	Chiroptera	Bat	Chiroptera	4-30+ g	3.7-8.1		Water, trees, rocks
	Lagomorph	Daurian pika	Ochotona dauurica	0.13-0.26	17-22		Steppe, semi-desert, high mountain grasses
		Northern pika	O. hyperborean	0.06-0.195	13.3-19		Rocky canyons, bushes/shrubs or taiga and mixed forest
		Pallas' pika	O. pallasi	0.12-0.28	19-21.5		Steep rocky or grassy slopes in dry steppe, mountain steppe, semi-desert
	Rodentia	Ground squirrel	Spermophilus sp.	up to 0.35	18-32		Grasslands
		Siberian chipmunk	Tamas sibiricus	0.06-0.12	13-17		Forests, rocky slopes with shrubs
		Eurasian red squirrel	Sciurus vulgaris	0.2-0.4	16-28		Forests
		Zokor	Myospalax sp.	0.26-0.35	16.6-22.3		Meadow and steppe in river valleys, forest steppe, steppe with sandy soil
		Voles and lemmings	Arvicolinae	0.018-0.270	7.5-20		Various
		Hamster	Cricetidae		6 to 15		Various
		Gerbil	Gerbilidae		12 to 20		Various
		Mouse	Muridae		6 to 12.5		Moist areas, riparian
		Rat	Rattus norvegicus	0.2-0.5	15-25		Riparian, forest steppe, river valleys wth dense shrub
		Jerboa	Dipodidae	7-170 g	to 18		Sandy, gravelly areas, often arid; Siberian jerboa (largest) in all types of steppe
	Carnivora	Marbled polecat	Vormela peregusna	0.37-0.715	27-35		Dry steppe, semi-desert, desert, rugged terrain (near gerbils), southern slopes
		Steppe polecat	Mustela eversmanni	1.5-2.0	28-52		Forest steppe, mountain steppe, southern slopes, solid soil
		Weasel	Mustela spp.	0.45-0.82	11 to 39		Forest steppe, mountain steppe
		American mink	Mustela vison	0.4-0.85	31-45		Fresh water near cover
