# Supplementary material for: Zaraa Uul: An archaeological record of Pleistocene-Holocene palaeoecology in the Gobi Desert
Source: PLoS One. 2021 Apr 8;16(4):e0249848. doi: 10.1371/journal.pone.0249848 (PMC8031372; doi:10.1371/journal.pone.0249848)
Supplement: S2 Table — All measurements for Table 4 are included in the sheet “Fragment Measurements”. (XLSX) [file pone.0249848.s002.xlsx]

## Sheet: Faunal Remains
Site	Locus	Recovery	Taxonomy	Body Size	Category	Feeding	Side	Position	Region	Element	Portion	Condition	Working	Break	Intrusive	Juvenile
Zaraa Uul	1	screen	VERT					S	appendicular	shaft	FRAG	FRAG	BURN
Zaraa Uul	1	screen	MAMM							unknown	FRAG	FRAG
Zaraa Uul	1	screen	MAMM							unknown	FRAG	FRAG
Zaraa Uul	1	screen	MAMM							unknown	FRAG	FRAG
Zaraa Uul	1	screen	MAMM							unknown	FRAG	FRAG
Zaraa Uul	1	screen	MAMM							unknown	FRAG	FRAG
Zaraa Uul	1	screen	MAMM							unknown	FRAG	FRAG
Zaraa Uul	1	screen	MAMM							unknown	FRAG	FRAG
Zaraa Uul	1	screen	MAMM							unknown	FRAG	FRAG
Zaraa Uul	1	screen	MAMM							unknown	FRAG	FRAG
Zaraa Uul	1	screen	MAMM							unknown	FRAG	FRAG
Zaraa Uul	1	screen	MAMM							unknown	FRAG	FRAG
Zaraa Uul	1	screen	MAMM							unknown	FRAG	FRAG
Zaraa Uul	1	screen	MAMM							unknown	FRAG	FRAG
Zaraa Uul	1	screen	MAMM							unknown	FRAG	FRAG
Zaraa Uul	1	screen	MAMM							unknown	FRAG	FRAG
Zaraa Uul	1	screen	MAMM							unknown	FRAG	FRAG
Zaraa Uul	1	screen	MAMM							unknown	FRAG	FRAG
Zaraa Uul	1	screen	MAMM							unknown	FRAG	FRAG
Zaraa Uul	1	screen	MAMM						cranial	cranial	FRAG	FRAG
Zaraa Uul	1	screen	MAMM						cranial	cranial	FRAG	FRAG
Zaraa Uul	1	screen	MAMM						cranial	cranial	FRAG	FRAG
Zaraa Uul	1	screen	MAMM						cranial	cranial	FRAG	FRAG
Zaraa Uul	1	screen	MAMM						cranial	cranial	FRAG	FRAG
Zaraa Uul	1	screen	MAMM						cranial	cranial	FRAG	FRAG
Zaraa Uul	1	screen	MAMM						cranial	cranial	FRAG	FRAG
Zaraa Uul	1	screen	MAMM						cranial	cranial	FRAG	FRAG
Zaraa Uul	1	screen	MAMM						cranial	cranial	FRAG	FRAG
Zaraa Uul	1	screen	MAMM						cranial	cranial	maxilla	FRAG
Zaraa Uul	1	screen	VERT						cranial	cranial	FRAG	FRAG	BURN
Zaraa Uul	1	screen	Bovidae	large	LUNG			E	cranial	tooth	enamel	FRAG
Zaraa Uul	1	screen	Bovidae	large	LUNG			E	cranial	tooth	enamel	FRAG
Zaraa Uul	1	screen	Equus sp.	large	LUNG	large grazer		E	cranial	tooth	enamel	FRAG	BURN
Zaraa Uul	1	screen	Rodentia	micro				P	axial	rib	proximal	FRAG
Zaraa Uul	1	screen	Lagomorpha	small				D	appendicular	phalanx I	distal	FRAG
Zaraa Uul	1	cleaning	VERT								FRAG	FRAG
Zaraa Uul	1	cleaning	VERT								FRAG	FRAG
Zaraa Uul	1	cleaning	VERT								FRAG	FRAG
Zaraa Uul	1	screen	MAMM					S	axial	rib	FRAG	FRAG
Zaraa Uul	1	screen	MAMM					S	axial	rib	FRAG	FRAG
Zaraa Uul	1	screen	MAMM					S	axial	rib	FRAG	FRAG
Zaraa Uul	1	screen	MAMM					S	axial	rib	FRAG	FRAG
Zaraa Uul	1	screen	VERT								FRAG	FRAG
Zaraa Uul	1	screen	VERT								FRAG	FRAG
Zaraa Uul	1	screen	VERT								FRAG	FRAG
Zaraa Uul	1	screen	VERT								FRAG	FRAG
Zaraa Uul	1	screen	VERT								FRAG	FRAG
Zaraa Uul	1	screen	MAMM					E	cranial	tooth	enamel	FRAG
Zaraa Uul	1	screen	MAMM					E	cranial	tooth	enamel	FRAG
Zaraa Uul	1	screen	MAMM					E	cranial	tooth	enamel	FRAG
Zaraa Uul	1	screen	VERT								FRAG	FRAG
Zaraa Uul	1	screen	VERT								FRAG	FRAG
Zaraa Uul	1	screen	VERT								FRAG	FRAG
Zaraa Uul	1	screen	VERT								FRAG	FRAG
Zaraa Uul	1	screen	VERT								FRAG	FRAG
Zaraa Uul	1	screen	VERT								FRAG	FRAG
Zaraa Uul	1	screen	VERT								FRAG	FRAG
Zaraa Uul	1	screen	VERT								FRAG	FRAG
Zaraa Uul	1	screen	VERT								FRAG	FRAG
Zaraa Uul	1	screen	VERT								FRAG	FRAG
Zaraa Uul	1	screen	VERT								FRAG	FRAG
Zaraa Uul	1	screen	VERT								FRAG	FRAG
Zaraa Uul	1	screen	MLMAM	large				S	axial	flat bone	FRAG	FRAG	BURN
Zaraa Uul	1	screen	MLMAM	large				S	axial	flat bone	FRAG	FRAG	BURN
Zaraa Uul	1	screen	MLMAM	large				S	axial	flat bone	FRAG	FRAG	BURN
Zaraa Uul	1	excavation	MAMM								FRAG	FRAG
Zaraa Uul	1	excavation	MAMM								FRAG	FRAG
Zaraa Uul	1	excavation	MAMM								FRAG	FRAG
Zaraa Uul	1	excavation	MAMM								FRAG	FRAG
Zaraa Uul	1	excavation	MAMM								FRAG	FRAG
Zaraa Uul	1	excavation	LUNG	large	LUNG			S	axial	rib	FRAG	FRAG
Zaraa Uul	1	excavation	LUNG	large	LUNG			S	axial	rib	FRAG	FRAG
Zaraa Uul	1	excavation	LUNG	large	LUNG			S	axial	rib	FRAG	FRAG
Zaraa Uul	1	excavation	LUNG	large	LUNG			S	axial	rib	FRAG	FRAG
Zaraa Uul	1	excavation	LUNG	large	LUNG			S	axial	rib	FRAG	FRAG
Zaraa Uul	1	excavation	LUNG	large	LUNG			S	axial	rib	FRAG	FRAG
Zaraa Uul	1	excavation	LUNG	large	LUNG			S	axial	rib	FRAG	FRAG
Zaraa Uul	1	excavation	LUNG	large	LUNG			S	axial	rib	FRAG	FRAG
Zaraa Uul	1	excavation	MAMM								FRAG	FRAG
Zaraa Uul	1	excavation	MAMM								FRAG	FRAG
Zaraa Uul	1	excavation	MAMM								FRAG	FRAG
Zaraa Uul	1	excavation	MAMM								FRAG	FRAG
Zaraa Uul	1	excavation	MAMM								FRAG	FRAG
Zaraa Uul	1	excavation	MAMM					S	appendicular	long bone	shaft	FRAG
Zaraa Uul	1	excavation	MAMM								FRAG	FRAG	BURN
Zaraa Uul	1	excavation	MAMM								FRAG	FRAG	BURN
Zaraa Uul	1	excavation	MAMM					S	axial	flat bone	FRAG	FRAG	BURN
Zaraa Uul	1	excavation	VERT					S	axial	flat bone	FRAG	FRAG	BURN
Zaraa Uul	1	screen	UNG		UNG			E	cranial	tooth	enamel	FRAG
Zaraa Uul	1	screen	UNG		UNG			E	cranial	tooth	enamel	FRAG
Zaraa Uul	1	screen	UNG		UNG			E	cranial	tooth	enamel	FRAG
Zaraa Uul	1	screen	UNG		UNG			E	cranial	tooth	enamel	FRAG
Zaraa Uul	1	screen	UNG		UNG			E	cranial	tooth	enamel	FRAG
Zaraa Uul	1	screen	VERT								FRAG	FRAG
Zaraa Uul	1	screen	VERT								FRAG	FRAG
Zaraa Uul	1	screen	VERT								FRAG	FRAG
Zaraa Uul	1	excavation	VERT								FRAG	FRAG
Zaraa Uul	1	excavation	VERT								FRAG	FRAG
Zaraa Uul	1	excavation	VERT								FRAG	FRAG
Zaraa Uul	1	excavation	VERT								FRAG	FRAG
Zaraa Uul	1	excavation	MAMM	large				S	appendicular	long bone	shaft	FRAG
Zaraa Uul	1	excavation	UNG		UNG			E	cranial	tooth	enamel	FRAG
Zaraa Uul	1	excavation	VERT								FRAG	FRAG
Zaraa Uul	1	excavation	VERT								FRAG	FRAG
Zaraa Uul	1	excavation	VERT								FRAG	FRAG
Zaraa Uul	1	excavation	Bovinae	large	LUNG	large grazer		EP	axial	thoracic	articular surface and spinous process	FRAG
Zaraa Uul	1	excavation	UNG	large	UNG			EP	axial	vertebra	articular surface and other fragments	FRAG
Zaraa Uul	1	excavation	Equus sp.	large	LUNG	large grazer		EP	axial	cervical	anterior superior articular process	FRAG
Zaraa Uul	1	excavation	MAMM	large				S	axial	rib?	FRAG	FRAG
Zaraa Uul	1	excavation	MAMM	large				S	axial	rib?	FRAG	FRAG
Zaraa Uul	1	excavation	MAMM	large				S	axial	rib?	FRAG	FRAG
Zaraa Uul	1	excavation	MAMM	large				S	axial	rib?	FRAG	FRAG
Zaraa Uul	1	excavation	Bos primigenius	large	LUNG	large grazer	left	C	appendicular	phalanx I	lateral	FRAG
Zaraa Uul	1	excavation	Equus sp.	large	LUNG	large grazer		EP	appendicular	phalanx or right calcaneum	articular surface	FRAG
Zaraa Uul	1	excavation	VERT								FRAG	FRAG
Zaraa Uul	1	excavation	VERT								FRAG	FRAG
Zaraa Uul	1	excavation	VERT								FRAG	FRAG
Zaraa Uul	1	excavation	VERT								FRAG	FRAG
Zaraa Uul	1	excavation	VERT								FRAG	FRAG
Zaraa Uul	1	excavation	VERT								FRAG	FRAG
Zaraa Uul	1	excavation	VERT								FRAG	FRAG
Zaraa Uul	1	excavation	VERT								FRAG	FRAG
Zaraa Uul	1	excavation	VERT								FRAG	FRAG
Zaraa Uul	1	excavation	VERT								FRAG	FRAG
Zaraa Uul	1	excavation	VERT								FRAG	FRAG
Zaraa Uul	1	excavation	VERT								FRAG	FRAG
Zaraa Uul	1	excavation	VERT								FRAG	FRAG
Zaraa Uul	1	excavation	VERT								FRAG	FRAG
Zaraa Uul	1	excavation	UNG		UNG			E	cranial	tooth	enamel	FRAG	BURN
Zaraa Uul	1	excavation	UNG		UNG			E	cranial	tooth	enamel	FRAG	BURN
Zaraa Uul	1	excavation	UNG		UNG			E	cranial	tooth	enamel	FRAG	BURN
Zaraa Uul	1	excavation	VERT						cranial	cranial	FRAG	FRAG
Zaraa Uul	1	excavation	VERT						cranial	cranial	FRAG	FRAG
Zaraa Uul	1	excavation	LMAM	large				S	axial	flat bone	FRAG	FRAG
Zaraa Uul	1	excavation	MMAM	medium				S	appendicular	long bone	shaft	FRAG	BURN
Zaraa Uul	1	excavation	MMAM	medium				S	appendicular	long bone	shaft	FRAG	BURN
Zaraa Uul	1	mapped	Bos primigenius	large	LUNG	large grazer	left	SP	appendicular	tibia	proximal shaft, medial	FRAG
Zaraa Uul	1	excavation	MAMM								FRAG	FRAG
Zaraa Uul	1	excavation	MAMM								FRAG	FRAG
Zaraa Uul	1	excavation	MAMM								FRAG	FRAG
Zaraa Uul	1	excavation	MAMM								FRAG	FRAG
Zaraa Uul	1	excavation	MAMM								FRAG	FRAG
Zaraa Uul	1	excavation	MAMM								FRAG	FRAG
Zaraa Uul	1	excavation	MAMM								FRAG	FRAG
Zaraa Uul	1	excavation	VERT					S	axial	flat bone	FRAG	FRAG
Zaraa Uul	1	excavation	MAMM					S	appendicular	long bone	shaft	FRAG
Zaraa Uul	1	excavation	MAMM					E	cranial	tooth	enamel	FRAG
Zaraa Uul	1	screen	MAMM								FRAG	FRAG
Zaraa Uul	1	screen	MAMM								FRAG	FRAG
Zaraa Uul	1	screen	MAMM								FRAG	FRAG
Zaraa Uul	1	screen	MAMM								FRAG	FRAG
Zaraa Uul	1	screen	MAMM								FRAG	FRAG
Zaraa Uul	1	screen	MAMM								FRAG	FRAG
Zaraa Uul	1	screen	MAMM								FRAG	FRAG
Zaraa Uul	1	screen	MAMM								FRAG	FRAG
Zaraa Uul	1	screen	MAMM								FRAG	FRAG
Zaraa Uul	1	screen	MAMM								FRAG	FRAG
Zaraa Uul	1	screen	MAMM								FRAG	FRAG
Zaraa Uul	1	screen	MAMM								FRAG	FRAG
Zaraa Uul	1	screen	VERT					S	appendicular	long bone	shaft	FRAG	BURN
Zaraa Uul	1	screen	VERT					S	appendicular	long bone	shaft	FRAG	BURN
Zaraa Uul	1	screen	VERT					S	appendicular	long bone	shaft	FRAG	BURN
Zaraa Uul	1	mapped	VERT					S	appendicular	long bone	shaft	FRAG
Zaraa Uul	1	mapped	MAMM					S	axial	flat bone	shaft	FRAG
Zaraa Uul	1	mapped	MAMM					S	axial	flat bone	shaft	FRAG
Zaraa Uul	1	mapped	MAMM					S	axial	flat bone	shaft	FRAG
Zaraa Uul	1	mapped	MAMM					S	axial	flat bone	shaft	FRAG
Zaraa Uul	1	mapped	VERT						cranial	cranial	FRAG	FRAG
Zaraa Uul	1	mapped	MAMM					S	appendicular	long bone	shaft	FRAG
Zaraa Uul	1	mapped	MAMM	large							FRAG	FRAG
Zaraa Uul	1	mapped	UNG	large	UNG			S	axial	thoracic	spinous process with foramen, dorsal	FRAG
Zaraa Uul	1	mapped	Bos primigenius	large	LUNG	large grazer	left		appendicular	ulna	anterior	FRAG
Zaraa Uul	2	excavation	Equus sp.	large	LUNG	large grazer	left	P	appendicular	femur	proximal	FRAG				Y
Zaraa Uul	2	excavation	SART	medium	SUNG			S	axial	rib	shaft	FRAG
Zaraa Uul	2	excavation	Antilopinae	medium	SUNG	small mixed	left		cranial	bulla	left	FRAG
Zaraa Uul	2	excavation	MAMM						cranial	petrosual	FRAG	FRAG
Zaraa Uul	2	excavation	MLUNG	large	LUNG			SD	appendicular	tibia	distal shaft	FRAG
Zaraa Uul	2	excavation	MAMM					S	appendicular	long bone	shaft	FRAG
Zaraa Uul	2	excavation	UNG	medium	UNG		left	SP	appendicular	tibia	proximal shaft	FRAG
Zaraa Uul	2	excavation	Vulpes sp.	small	MCARN		right	D	appendicular	humerus	distal lateral condyle	FRAG				Y
Zaraa Uul	2	excavation	Equus sp.	large	LUNG	large grazer	left	D	appendicular	femur	distal, medial	FRAG
Zaraa Uul	2	screen	SVERT	small							FRAG	FRAG
Zaraa Uul	2	screen	SVERT	small							FRAG	FRAG
Zaraa Uul	2	screen	SVERT	small							FRAG	FRAG
Zaraa Uul	2	screen	SVERT	small							FRAG	FRAG
Zaraa Uul	2	screen	SVERT	small							FRAG	FRAG
Zaraa Uul	2	screen	SVERT	small							FRAG	FRAG
Zaraa Uul	2	screen	SVERT	small							FRAG	FRAG
Zaraa Uul	2	screen	SVERT	small							FRAG	FRAG
Zaraa Uul	2	screen	CARN	small	CARN			C	appendicular	phalanx II	complete	1
Zaraa Uul	2	screen	Equus sp.	large	LUNG	large grazer			axial	caudal	fragment	FRAG
Zaraa Uul	2	screen	Leporidae	small			left	D	appendicular	tibia	distal epiphysis, medial	FRAG
Zaraa Uul	2	screen	MAMM								FRAG	FRAG
Zaraa Uul	2	screen	MAMM								FRAG	FRAG
Zaraa Uul	2	screen	MAMM								FRAG	FRAG
Zaraa Uul	2	screen	MAMM								FRAG	FRAG
Zaraa Uul	2	screen	Equus sp.	large	LUNG	large grazer	right	D	appendicular	radius	distal epiphysis	FRAG
Zaraa Uul	2	screen	Equus sp.	large	LUNG	large grazer		C	appendicular	patella	complete	FRAG
Zaraa Uul	2	screen	LUNG	large	LUNG			S	appendicular	metatarsal	shaft	FRAG
Zaraa Uul	2	excavation	MAMM	large				EP			epiphysis	FRAG
Zaraa Uul	2	excavation	MAMM								trabecular	FRAG
Zaraa Uul	2	excavation	Caprinae	large	LUNG		right	P	appendicular	femur	head	1				Y
Zaraa Uul	2	screen	MAMM								FRAG	FRAG	WRK
Zaraa Uul	2	screen	MAMM						axial	flat bone	FRAG	FRAG
Zaraa Uul	2	screen	MAMM									FRAG
Zaraa Uul	2	screen	MAMM									FRAG
Zaraa Uul	2	screen	MAMM									FRAG
Zaraa Uul	2	screen	MAMM									FRAG
Zaraa Uul	2	screen	SVERT	small				S	appendicular	long bone	shaft	FRAG	BURN
Zaraa Uul	2	screen	SVERT	small				S	appendicular	long bone	shaft	FRAG	BURN
Zaraa Uul	2	screen	SVERT	small				S	appendicular	long bone	shaft	FRAG	BURN
Zaraa Uul	2	screen	SVERT	small				S	appendicular	long bone	shaft	FRAG	BURN
Zaraa Uul	2	screen	Rodentia	micro			right	P	appendicular	tibia	proximal	FRAG
Zaraa Uul	2	screen	ART	large	UNG	ART		C	appendicular	cubo-navicular	unknown	FRAG
Zaraa Uul	2	screen	MAMM								trabecular	FRAG
Zaraa Uul	2	screen	MAMM								trabecular	FRAG
Zaraa Uul	2	screen	MAMM								trabecular	FRAG
Zaraa Uul	2	screen	MAMM								trabecular	FRAG
Zaraa Uul	2	screen	ART	medium	UNG		left		cranial	cranial	left orbital?	FRAG
Zaraa Uul	2	screen	MAMM							epiphysis	unknown	FRAG	BURN
Zaraa Uul	2	screen	Aves	small	AVES			SP	appendicular	humerus	proximal shaft	FRAG	BURN
Zaraa Uul	2	screen	VERT					S		long or flat bone	shaft	FRAG
Zaraa Uul	2	screen	VERT					S		long or flat bone	shaft	FRAG
Zaraa Uul	2	screen	VERT					S		long or flat bone	shaft	FRAG
Zaraa Uul	2	screen	VERT					S			shaft	FRAG
Zaraa Uul	2	screen	MAMM								FRAG	FRAG
Zaraa Uul	2	screen	MAMM								FRAG	FRAG
Zaraa Uul	2	screen	MAMM								FRAG	FRAG
Zaraa Uul	2	screen	MAMM								FRAG	FRAG
Zaraa Uul	2	screen	MAMM								FRAG	FRAG
Zaraa Uul	2	screen	MAMM								FRAG	FRAG
Zaraa Uul	2	screen	MAMM								FRAG	FRAG
Zaraa Uul	2	screen	MAMM								FRAG	FRAG
Zaraa Uul	2	screen	MAMM								FRAG	FRAG
Zaraa Uul	2	screen	MAMM								FRAG	FRAG
Zaraa Uul	2	screen	MAMM								FRAG	FRAG
Zaraa Uul	2	screen	MAMM								FRAG	FRAG
Zaraa Uul	2	screen	MAMM								FRAG	FRAG
Zaraa Uul	2	screen	MAMM								FRAG	FRAG
Zaraa Uul	2	screen	MAMM								FRAG	FRAG
Zaraa Uul	2	screen	MAMM								FRAG	FRAG
Zaraa Uul	2	screen	MAMM								FRAG	FRAG
Zaraa Uul	2	screen	MAMM								trabecular	FRAG
Zaraa Uul	2	screen	MAMM								trabecular	FRAG
Zaraa Uul	2	screen	MAMM								trabecular	FRAG
Zaraa Uul	2	screen	MAMM								trabecular	FRAG
Zaraa Uul	2	screen	Bovidae	large	UNG			E	cranial	tooth	enamel	FRAG
Zaraa Uul	2	screen	Bovidae	large	UNG			E	cranial	tooth	enamel	FRAG
Zaraa Uul	2	screen	Bovidae	large	UNG			E	cranial	tooth	enamel	FRAG
Zaraa Uul	2	screen	Bovidae	large	UNG			E	cranial	tooth	enamel	FRAG
Zaraa Uul	2	screen	VERT	small				S	appendicular	long bone	shaft	BURN
Zaraa Uul	2	screen	VERT	small				S	appendicular	long bone	shaft	BURN
Zaraa Uul	2	screen	MAMM	medium				S	axial	vertebra	spinous process	FRAG
Zaraa Uul	2	screen	Caprinae	large	MUNG		left		axial	innominate	fragment	FRAG
Zaraa Uul	2	screen	Leporidae	small			left	SP	appendicular	tibia	proximalshaft,left	FRAG
Zaraa Uul	2	screen	Galliformes	small	MAVES		left	P	appendicular	phalanx	proximal	FRAG
Zaraa Uul	2	screen	Leporidae	small			right	S	appendicular	femur	shaft	FRAG
Zaraa Uul	2	screen	MAMM								cortical + trabecular	FRAG		SPLINT
Zaraa Uul	2	screen	MAMM								cortical + trabecular	FRAG		SPLINT
Zaraa Uul	2	screen	MAMM								cortical + trabecular	FRAG		SPLINT
Zaraa Uul	2	screen	MAMM								cortical + trabecular	FRAG		SPLINT
Zaraa Uul	2	screen	MAMM								cortical + trabecular	FRAG		SPLINT
Zaraa Uul	2	screen	MAMM								cortical + trabecular	FRAG		SPLINT
Zaraa Uul	2	screen	MAMM								cortical + trabecular	FRAG		SPLINT
Zaraa Uul	2	screen	MAMM								cortical + trabecular	FRAG		SPLINT
Zaraa Uul	2	screen	MAMM								cortical + trabecular	FRAG		SPLINT
Zaraa Uul	2	screen	MAMM								cortical + trabecular	FRAG		SPLINT
Zaraa Uul	2	screen	MAMM								cortical + trabecular	FRAG		SPLINT
Zaraa Uul	2	screen	MAMM								cortical + trabecular	FRAG		SPLINT
Zaraa Uul	2	screen	MAMM								cortical + trabecular	FRAG		SPLINT
Zaraa Uul	2	screen	MAMM								cortical + trabecular	FRAG		SPLINT
Zaraa Uul	2	screen	MAMM								cortical + trabecular	FRAG		SPLINT
Zaraa Uul	2	screen	MAMM								cortical + trabecular	FRAG		SPLINT
Zaraa Uul	2	screen	MAMM								cortical + trabecular	FRAG		SPLINT
Zaraa Uul	2	screen	MAMM								cortical + trabecular	FRAG		SPLINT
Zaraa Uul	2	screen	MAMM								cortical + trabecular	FRAG		SPLINT
Zaraa Uul	2	screen	MAMM								cortical + trabecular	FRAG		SPLINT
Zaraa Uul	2	screen	MAMM								cortical + trabecular	FRAG		SPLINT
Zaraa Uul	2	screen	MAMM								cortical + trabecular	FRAG		SPLINT
Zaraa Uul	2	screen	MAMM								cortical + trabecular	FRAG		SPLINT
Zaraa Uul	2	screen	MAMM								cortical + trabecular	FRAG		SPLINT
Zaraa Uul	2	screen	UNG	large	UNG			ED	cranial	tooth	crown + root	FRAG
Zaraa Uul	2	screen	UNG	large	UNG			ED	cranial	tooth	crown + root	FRAG
Zaraa Uul	2	screen	UNG	large	UNG			ED	cranial	tooth	crown + root	FRAG
Zaraa Uul	2	screen	UNG	large	UNG			ED	cranial	tooth	crown + root	FRAG
Zaraa Uul	2	screen	UNG	large	UNG			ED	cranial	tooth	crown + root	FRAG
Zaraa Uul	2	screen	UNG	large	UNG			ED	cranial	tooth	crown + root	FRAG
Zaraa Uul	2	screen	UNG	large	UNG			ED	cranial	tooth	crown + root	FRAG
Zaraa Uul	2	screen	UNG	large	UNG				appendicular	long bone	shaft	FRAG
Zaraa Uul	2	screen	Vulpes sp.	small	MCARN			C	appendicular	podial	unknown	1
Zaraa Uul	2	screen	Vulpes sp.	small	MCARN				axial	innominate	posterior of ischium, flared notch	FRAG
Zaraa Uul	2	screen	MAMM								FRAG	FRAG
Zaraa Uul	2	screen	MAMM								FRAG	FRAG
Zaraa Uul	2	screen	MAMM								FRAG	FRAG
Zaraa Uul	2	screen	MAMM								FRAG	FRAG
Zaraa Uul	2	screen	MAMM								FRAG	FRAG
Zaraa Uul	2	screen	MAMM								FRAG	FRAG
Zaraa Uul	2	screen	MAMM								FRAG	FRAG
Zaraa Uul	2	screen	MAMM								FRAG	FRAG
Zaraa Uul	2	screen	MAMM								FRAG	FRAG
Zaraa Uul	2	screen	MAMM	medium				E	cranial	tooth	enamel	FRAG
Zaraa Uul	2	screen	MAMM	large				S	appendicular	long bone	shaft	FRAG
Zaraa Uul	2	excavation	Caprinae	large	MUNG			P	appendicular	ulna	top of notch	FRAG
Zaraa Uul	2	screen	UNG		UNG			E	cranial	tooth	enamel	FRAG	BURN
Zaraa Uul	2	screen	UNG		UNG			E	cranial	tooth	enamel	FRAG	BURN
Zaraa Uul	2	screen	UNG		UNG			E	cranial	tooth	enamel	FRAG	BURN
Zaraa Uul	2	screen	UNG		UNG			E	cranial	tooth	enamel	FRAG	BURN
Zaraa Uul	2		MAMM						axial	flat bone	FRAG	FRAG	WRK
Zaraa Uul	2	screen	MAMM					S	axial	flat bone	shaft	FRAG
Zaraa Uul	2	screen	VERT								FRAG	FRAG	BURN
Zaraa Uul	2	screen	VERT								FRAG	FRAG	BURN
Zaraa Uul	2	screen	VERT								FRAG	FRAG	BURN
Zaraa Uul	2	screen	VERT								FRAG	FRAG	BURN
Zaraa Uul	2	screen	VERT								FRAG	FRAG	BURN
Zaraa Uul	2	screen	VERT								FRAG	FRAG	BURN
Zaraa Uul	2	screen	VERT								FRAG	FRAG	BURN
Zaraa Uul	2	screen	VERT								FRAG	FRAG	BURN
Zaraa Uul	2	screen	VERT								FRAG	FRAG	BURN
Zaraa Uul	2	screen	VERT								FRAG	FRAG	BURN
Zaraa Uul	2	screen	VERT								FRAG	FRAG	BURN
Zaraa Uul	2	screen	VERT								FRAG	FRAG	BURN
Zaraa Uul	2	screen	MAMM					E	cranial	tooth	enamel	FRAG	BURN
Zaraa Uul	2	screen	Caprinae	large	MUNG			C	axial	sternum	complete	0.95
Zaraa Uul	2	screen	Leporidae	small			right	P	appendicular	tibia	proximal, posterior	FRAG
Zaraa Uul	2	screen	MAMM								FRAG	FRAG
Zaraa Uul	2	screen	MAMM								FRAG	FRAG
Zaraa Uul	2	screen	MAMM								FRAG	FRAG
Zaraa Uul	2	screen	SMAM	small					axial	flat bone (scapula?)	FRAG	FRAG
Zaraa Uul	2	excavation	UNG		UNG			E	cranial	tooth	enamel	FRAG
Zaraa Uul	2	excavation	MAMM					S	appendicular	long bone	shaft	FRAG
Zaraa Uul	2	excavation	MAMM	medium				S	appendicular	tibia	shaft	FRAG
Zaraa Uul	2	excavation	UNG		UNG				cranial	tooth	dental	FRAG
Zaraa Uul	2	excavation	UNG		UNG				cranial	tooth	dental	FRAG
Zaraa Uul	2	excavation	UNG		UNG				cranial	tooth	dental	FRAG
Zaraa Uul	2	excavation	MAMM								FRAG	FRAG
Zaraa Uul	2	excavation	MAMM								FRAG	FRAG
Zaraa Uul	2	excavation	MAMM								FRAG	FRAG
Zaraa Uul	2	excavation	MAMM								FRAG	FRAG
Zaraa Uul	2	excavation	MAMM								FRAG	FRAG
Zaraa Uul	2	excavation	MAMM	large					cranial	cranial	tooth sockets	FRAG
Zaraa Uul	2	excavation	MAMM	large					cranial	cranial	tooth sockets	FRAG
Zaraa Uul	2	excavation	ART	medium	UNG			EP	axial	thoracic	posterior, lateral articular surface	FRAG
Zaraa Uul	2	excavation	UNG		UNG			S	appendicular	long bone	shaft	FRAG
Zaraa Uul	2	excavation	UNG		UNG			E	cranial	tooth	enamel	FRAG
Zaraa Uul	2	excavation	UNG		UNG			E	cranial	tooth	enamel	FRAG
Zaraa Uul	2	excavation	UNG		UNG			E	cranial	tooth	enamel	FRAG
Zaraa Uul	2	excavation	VERT								FRAG	FRAG
Zaraa Uul	2	excavation	MAMM						cranial	cranial	mostly tooth sockets	FRAG
Zaraa Uul	2	excavation	MAMM						cranial	cranial	mostly tooth sockets	FRAG
Zaraa Uul	2	excavation	MAMM						cranial	cranial	mostly tooth sockets	FRAG
Zaraa Uul	2	excavation	MAMM						cranial	cranial	mostly tooth sockets	FRAG
Zaraa Uul	2	excavation	MAMM						cranial	cranial	mostly tooth sockets	FRAG
Zaraa Uul	2	excavation	MAMM						cranial	cranial	mostly tooth sockets	FRAG
Zaraa Uul	2	excavation	MAMM						cranial	cranial	mostly tooth sockets	FRAG
Zaraa Uul	2	excavation	MAMM						cranial	cranial	mostly tooth sockets	FRAG
Zaraa Uul	2	shoveltest	Leporidae	small			left		cranial	mandible	left	FRAG
Zaraa Uul	2	shoveltest	Cervidae	large	LUNG	browser	right	C	appendicular	intermediate carpal	complete	1
Zaraa Uul	2	augur	Equus sp.	large	LUNG	large grazer		C	appendicular	sesmoid	complete	1
Zaraa Uul	2	augur	Equus sp.	large	LUNG	large grazer		C	appendicular	sesmoid	complete	1
Zaraa Uul	2	excavation	Equus sp.	large	LUNG	large grazer		S	axial	cervical	missing anterior spinous processes	0.9				Y
Zaraa Uul	2	excavation	MMAM	medium				S	appendicular	long bone	medial shaft	FRAG
Zaraa Uul	2	excavation	Equus sp.	large	LUNG	large grazer		C	appendicular	sesmoid	complete	1	GNW
Zaraa Uul	2	excavation	LUNG	large	LUNG			E	cranial	tooth	enamel	0.05
Zaraa Uul	2	screen	MAMM									FRAG
Zaraa Uul	2	screen	MAMM									FRAG
Zaraa Uul	2	screen	Marmota sibirica	small			right	P	appendicular	humerus	head	FRAG
Zaraa Uul	2	excavation	VERT						axial			FRAG
Zaraa Uul	2	excavation	VERT						axial			FRAG
Zaraa Uul	2	excavation	SCERV	medium	SUNG	small browser		C	appendicular	phalanx III	complete	1	GNW
Zaraa Uul	2	screen	MAMM						axial			FRAG
Zaraa Uul	2	screen	MAMM						axial			FRAG
Zaraa Uul	2	screen	MAMM						axial			FRAG
Zaraa Uul	2	screen	Lagomorpha	small			left	D	appendicular	calcaneus	distal posterior	0.2
Zaraa Uul	2	screen	SMAM	small					axial			FRAG
Zaraa Uul	2	screen	SMAM	small					axial			FRAG
Zaraa Uul	2	screen	SMAM	small					axial			FRAG
Zaraa Uul	2	screen	UNG	medium	UNG	UNG		E	cranial	tooth	enamel	FRAG
Zaraa Uul	2	screen	UNG	medium	UNG	UNG		E	cranial	tooth	enamel	FRAG
Zaraa Uul	2	screen	UNG	medium	UNG	UNG		E	cranial	tooth	enamel	FRAG
Zaraa Uul	2	screen	UNG	medium	UNG	UNG		E	cranial	tooth	enamel	FRAG
Zaraa Uul	2	excavation	LMAM	large				P	axial	sacrum	proximal, dorsal	0.05	WRK
Zaraa Uul	2	excavation	Equus sp.	large	LUNG	large grazer	left		cranial	tooth	mandibular PM2	0.6
Zaraa Uul	2	excavation	MCERV	large	MUNG	medium browser	right	P	appendicular	radius	proximal, medial condyle and glenoid cavity	0.2
Zaraa Uul	2	excavation	Equus sp.	large	LUNG	large grazer	right	P+	axial	scapula	proximal + some shaft	0.1	WRK
Zaraa Uul	2	excavation	MAMM					S	appendicular	long bone	shaft	FRAG
Zaraa Uul	2	screen	MAMM								compact	FRAG
Zaraa Uul	2	screen	MAMM								compact	FRAG
Zaraa Uul	2	screen	MAMM								compact	FRAG
Zaraa Uul	2	screen	MAMM								compact	FRAG
Zaraa Uul	2	screen	MAMM								compact	FRAG
Zaraa Uul	2	screen	MAMM								compact	FRAG
Zaraa Uul	2	screen	MAMM						axial		trabecular	FRAG
Zaraa Uul	2	screen	SMAM	small				S	appendicular	tibia	shaft	FRAG	GNW
Zaraa Uul	2	screen	SMAM	small							compact	FRAG
Zaraa Uul	2	screen	SMAM	small							compact	FRAG
Zaraa Uul	2	screen	SMAM	small							compact	FRAG
Zaraa Uul	2	screen	SMAM	small							compact	FRAG
Zaraa Uul	2	screen	SMAM	small							compact	FRAG
Zaraa Uul	2	screen	SMAM	small							compact	FRAG
Zaraa Uul	2	screen	SMAM	small							compact	FRAG
Zaraa Uul	2	screen	SMAM	small							compact	FRAG
Zaraa Uul	2	screen	SMAM	small							compact	FRAG
Zaraa Uul	2	screen	SMAM	small							compact	FRAG
Zaraa Uul	2	screen	SMAM	small							compact	FRAG
Zaraa Uul	2	screen	SMAM	small							compact	FRAG
Zaraa Uul	2	screen	SMAM	small							compact	FRAG
Zaraa Uul	2	screen	SMAM	small							compact	FRAG
Zaraa Uul	2	screen	MAMM								compact	FRAG
Zaraa Uul	2	screen	MAMM								compact	FRAG
Zaraa Uul	2	screen	MAMM								compact	FRAG
Zaraa Uul	2	screen	MAMM								compact	FRAG
Zaraa Uul	2	screen	MAMM								compact	FRAG
Zaraa Uul	2	screen	MAMM								compact	FRAG
Zaraa Uul	2	screen	MAMM								compact	FRAG
Zaraa Uul	2	screen	MAMM								compact	FRAG
Zaraa Uul	2	screen	MAMM								compact	FRAG
Zaraa Uul	2	screen	MAMM								compact	FRAG
Zaraa Uul	2	screen	MAMM								compact	FRAG
Zaraa Uul	2	screen	MAMM								compact	FRAG
Zaraa Uul	2	screen	MAMM								compact	FRAG	BURN
Zaraa Uul	2	screen	MAMM								compact	FRAG	BURN
Zaraa Uul	2	screen	MAMM								compact	FRAG	BURN
Zaraa Uul	2	screen	MLMAM	large							compact	FRAG	FLK
Zaraa Uul	2	excavation	LMAM	large				S	axial	flat bone	compact	FRAG
Zaraa Uul	2	screen	SMMAM	medium							compact	FRAG
Zaraa Uul	2	screen	SMMAM	medium							compact	FRAG
Zaraa Uul	2	screen	SMMAM	medium							compact	FRAG
Zaraa Uul	2	screen	SMMAM	medium							compact	FRAG
Zaraa Uul	2	screen	SMMAM	medium							compact	FRAG
Zaraa Uul	2	screen	SMMAM	medium							compact	FRAG
Zaraa Uul	2	screen	SMMAM	medium							compact	FRAG
Zaraa Uul	2	screen	UNG		UNG	UNG		E	cranial	tooth	enamel	FRAG			Y
Zaraa Uul	2	screen	Ochotona sp.	micro				D	appendicular	tibia	distal	FRAG
Zaraa Uul	2	screen	Ochotona sp.	micro			left	ED	cranial	tooth	maxillary	FRAG
Zaraa Uul	2	screen	MAMM								compact	FRAG
Zaraa Uul	2	screen	MAMM								compact	FRAG
Zaraa Uul	2	screen	MAMM								compact	FRAG
Zaraa Uul	2	screen	MAMM								compact	FRAG
Zaraa Uul	2	screen	MAMM								compact	FRAG
Zaraa Uul	2	screen	MAMM								compact	FRAG
Zaraa Uul	2	screen	MAMM								compact	FRAG
Zaraa Uul	2	screen	SMAM	small				D+	appendicular		distal epiphysis + shaft	FRAG
Zaraa Uul	2	excavation	MMAM	medium							compact	FRAG
Zaraa Uul	2	screen	SMAM	small				S	appendicular	long bone	shaft	FRAG
Zaraa Uul	2	screen	SMAM	small				S	appendicular	long bone	shaft	FRAG
Zaraa Uul	2	screen	SMAM	small				S	appendicular	long bone	shaft	FRAG
Zaraa Uul	2	screen	SMAM	small				S	appendicular	long bone	shaft	FRAG
Zaraa Uul	2	screen	SMAM	small				S	appendicular	long bone	shaft	FRAG
Zaraa Uul	2	screen	MAMM						axial	flat bone	compact	FRAG
Zaraa Uul	2	screen	MMAM	medium				S	appendicular	carpal?	shaft	0.8				Y
Zaraa Uul	2	excavation	Equus sp.	large	LUNG	large grazer	left		axial	scapula		0.05
Zaraa Uul	2	excavation	Equus sp.	large	LUNG	large grazer	left	P	cranial	mandible	proximal	0.05
Zaraa Uul	2	excavation	MLMAM	large				S	appendicular	long bone	shaft	FRAG
Zaraa Uul	2	excavation	MLMAM	large				S	appendicular	long bone	shaft	FRAG
Zaraa Uul	2	excavation	MLMAM	large				S	appendicular	long bone	shaft	FRAG
Zaraa Uul	2	excavation	MLMAM	large				S	appendicular	long bone	shaft	FRAG
Zaraa Uul	2	excavation	MLMAM	large				S	appendicular	long bone	shaft	FRAG
Zaraa Uul	2	excavation	MLMAM	large				S	appendicular	long bone	shaft	FRAG
Zaraa Uul	2	excavation	MLMAM	large				S	appendicular	long bone	shaft	FRAG
Zaraa Uul	2	excavation	MLMAM	large				S	appendicular	long bone	shaft	FRAG
Zaraa Uul	2	excavation	MAMM								compact	FRAG
Zaraa Uul	2	excavation	MAMM								compact	FRAG
Zaraa Uul	2	excavation	MAMM								compact	FRAG
Zaraa Uul	2	excavation	MAMM								compact	FRAG
Zaraa Uul	2	excavation	MAMM								compact	FRAG
Zaraa Uul	2	excavation	MAMM								compact	FRAG
Zaraa Uul	2	excavation	MAMM								trabecular	FRAG
Zaraa Uul	2	excavation	MLMAM	large							trabecular	FRAG
Zaraa Uul	2	screen	SBOVID	medium	SBOVID			D+	appendicular	phalanx I	distal + shaft	0.3
Zaraa Uul	2	screen	MMAM	medium				S	appendicular	long bone	medial shaft	0.05
Zaraa Uul	2	screen	MAMM								compact	FRAG	BURN
Zaraa Uul	2	screen	MAMM					S	appendicular	long bone	shaft	FRAG
Zaraa Uul	2	screen	MAMM					S	appendicular	long bone	shaft	FRAG
Zaraa Uul	2	screen	MAMM					S	appendicular	long bone	shaft	FRAG
Zaraa Uul	2	screen	MAMM					S	appendicular	long bone	shaft	FRAG
Zaraa Uul	2	excavation	LMAM	large					axial	flat bone	compact	FRAG
Zaraa Uul	2	excavation	Bovinae	large	LUNG	large grazer	right	D	appendicular	femur	medial portion of distal condyle, anterior	0.05				Y
Zaraa Uul	2	excavation	Equus sp.	large	LUNG	large grazer			cranial	maxilla	with part of M3	0.05
Zaraa Uul	2	excavation	LMAM	large				S	appendicular	long bone	shaft	FRAG
Zaraa Uul	2	excavation	MAMM					S	appendicular	long bone	shaft	FRAG
Zaraa Uul	2	excavation	MAMM					S	appendicular	long bone	shaft	FRAG
Zaraa Uul	2	excavation	MAMM					S	appendicular	long bone	shaft	FRAG
Zaraa Uul	2	excavation	MAMM					S	appendicular	long bone	shaft	FRAG
Zaraa Uul	2	screen	ART		UNG			E	cranial	tooth	enamel	FRAG	BURN
Zaraa Uul	2	screen	ART		UNG			E	cranial	tooth	enamel	FRAG	BURN
Zaraa Uul	2	screen	MAMM								trabecular	FRAG
Zaraa Uul	2	screen	MAMM					S	appendicular	long bone	shaft	FRAG
Zaraa Uul	2	screen	MAMM					S	appendicular	long bone	shaft	FRAG
Zaraa Uul	2	screen	MAMM					S	appendicular	long bone	shaft	FRAG
Zaraa Uul	2	screen	MAMM								compact	FRAG
Zaraa Uul	2	screen	MAMM								compact	FRAG
Zaraa Uul	2	screen	MAMM								compact	FRAG
Zaraa Uul	2	screen	MAMM								compact	FRAG
Zaraa Uul	2	screen	MLMAM	large					cranial	maxilla?	compact	FRAG
Zaraa Uul	2	screen	SMAM	small							compact	FRAG
Zaraa Uul	2	screen	SMMAM	medium							compact	FRAG
Zaraa Uul	2	screen	SMMAM	medium							compact	FRAG
Zaraa Uul	2	screen	SMMAM	medium							compact	FRAG
Zaraa Uul	2	screen	SMMAM	medium							compact	FRAG
Zaraa Uul	2	screen	SMMAM	medium							compact	FRAG
Zaraa Uul	2	screen	SMMAM	medium							compact	FRAG
Zaraa Uul	2	screen	SMMAM	medium							compact	FRAG
Zaraa Uul	2	screen	SMMAM	medium							compact	FRAG
Zaraa Uul	2	screen	Vulpes sp.	small	MCARN				axial	vertebra	body	0.3
Zaraa Uul	2	excavation	LMAM	large				S	appendicular	long bone	shaft	FRAG	WRK	STEP
Zaraa Uul	2	screen	MAMM								compact	FRAG
Zaraa Uul	2	screen	MAMM								compact	FRAG
Zaraa Uul	2	screen	MAMM								compact	FRAG
Zaraa Uul	2	screen	MAMM								compact	FRAG
Zaraa Uul	2	screen	MAMM								compact	FRAG
Zaraa Uul	2	screen	MAMM								compact	FRAG
Zaraa Uul	2	screen	MAMM								compact	FRAG
Zaraa Uul	2	screen	MAMM								compact	FRAG
Zaraa Uul	2	screen	MAMM								compact	FRAG
Zaraa Uul	2	screen	MAMM								compact	FRAG
Zaraa Uul	2	excavation	MAMM								compact	FRAG	SPLT
Zaraa Uul	2	excavation	MAMM								compact	FRAG	SPLT
Zaraa Uul	2	excavation	MAMM								compact	FRAG	SPLT
Zaraa Uul	2	excavation	MAMM								compact	FRAG	SPLT
Zaraa Uul	2	excavation	MAMM								compact	FRAG	SPLT
Zaraa Uul	2	excavation	MAMM								compact	FRAG	SPLT
Zaraa Uul	2	excavation	MAMM								compact	FRAG	SPLT
Zaraa Uul	2	excavation	MAMM								compact	FRAG	SPLT
Zaraa Uul	2	excavation	MAMM								compact	FRAG	SPLT
Zaraa Uul	2	excavation	MAMM								compact	FRAG	SPLT
Zaraa Uul	2	excavation	MAMM								compact	FRAG	SPLT
Zaraa Uul	2	excavation	MAMM								compact	FRAG	SPLT
Zaraa Uul	2	excavation	MAMM								compact	FRAG	SPLT
Zaraa Uul	2	excavation	MAMM								compact	FRAG	SPLT
Zaraa Uul	2	excavation	MAMM								compact	FRAG	SPLT
Zaraa Uul	2	excavation	MAMM								compact	FRAG	SPLT
Zaraa Uul	2	excavation	MAMM								compact	FRAG	SPLT
Zaraa Uul	2	excavation	MAMM								compact	FRAG	SPLT
Zaraa Uul	2	excavation	MAMM								compact	FRAG	SPLT
Zaraa Uul	2	excavation	MAMM								compact	FRAG	SPLT
Zaraa Uul	2	excavation	MAMM								compact	FRAG	SPLT
Zaraa Uul	2	excavation	MAMM								compact	FRAG	SPLT
Zaraa Uul	2	excavation	MAMM								compact	FRAG	SPLT
Zaraa Uul	2	excavation	MAMM								compact	FRAG	SPLT
Zaraa Uul	2	excavation	MAMM								compact	FRAG	SPLT
Zaraa Uul	2	excavation	MAMM								compact	FRAG	SPLT
Zaraa Uul	2	excavation	MAMM								compact	FRAG	SPLT
Zaraa Uul	2	excavation	MAMM								compact	FRAG	SPLT
Zaraa Uul	2	excavation	MAMM								compact	FRAG	SPLT
Zaraa Uul	2	excavation	MAMM								compact	FRAG	SPLT
Zaraa Uul	2	excavation	MAMM								compact	FRAG	SPLT
Zaraa Uul	2	excavation	MAMM								compact	FRAG	SPLT
Zaraa Uul	2	excavation	MAMM								compact	FRAG	SPLT
Zaraa Uul	2	excavation	MAMM								compact	FRAG	SPLT
Zaraa Uul	2	excavation	MAMM								compact	FRAG	SPLT
Zaraa Uul	2	excavation	MAMM								compact	FRAG	SPLT
Zaraa Uul	2	excavation	MAMM								compact	FRAG	SPLT
Zaraa Uul	2	excavation	MAMM								compact	FRAG	SPLT
Zaraa Uul	2	excavation	MAMM								compact	FRAG	SPLT
Zaraa Uul	2	excavation	MAMM								compact	FRAG	SPLT
Zaraa Uul	2	excavation	MAMM								compact	FRAG	SPLT
Zaraa Uul	2	excavation	MAMM								compact	FRAG	SPLT
Zaraa Uul	2	excavation	MAMM								compact	FRAG	SPLT
Zaraa Uul	2	excavation	MAMM								compact	FRAG	SPLT
Zaraa Uul	2	excavation	MAMM								compact	FRAG	SPLT
Zaraa Uul	2	excavation	MAMM								compact	FRAG	SPLT
Zaraa Uul	2	excavation	MAMM								compact	FRAG	SPLT
Zaraa Uul	2	excavation	MAMM								compact	FRAG	SPLT
Zaraa Uul	2	excavation	MAMM								compact	FRAG	SPLT
Zaraa Uul	2	excavation	MAMM								compact	FRAG	SPLT
Zaraa Uul	2	excavation	MAMM								compact	FRAG	SPLT
Zaraa Uul	2	excavation	MAMM								compact	FRAG	SPLT
Zaraa Uul	2	excavation	MAMM								compact	FRAG	SPLT
Zaraa Uul	2	excavation	MAMM								compact	FRAG	SPLT
Zaraa Uul	2	excavation	MAMM								compact	FRAG	SPLT
Zaraa Uul	2	excavation	MAMM								compact	FRAG	SPLT
Zaraa Uul	2	excavation	MAMM								compact	FRAG	SPLT
Zaraa Uul	2	excavation	MAMM								compact	FRAG	SPLT
Zaraa Uul	2	excavation	MAMM								compact	FRAG	SPLT
Zaraa Uul	2	excavation	MAMM								compact	FRAG	SPLT
Zaraa Uul	2	excavation	MAMM								compact	FRAG	SPLT
Zaraa Uul	2	excavation	MAMM								compact	FRAG	SPLT
Zaraa Uul	2	excavation	MAMM								compact	FRAG	SPLT
Zaraa Uul	2	excavation	MAMM								compact	FRAG	SPLT
Zaraa Uul	2	excavation	MAMM								compact	FRAG	SPLT
Zaraa Uul	2	excavation	MAMM								compact	FRAG	SPLT
Zaraa Uul	2	excavation	MAMM								compact	FRAG	SPLT
Zaraa Uul	2	excavation	MAMM								compact	FRAG	SPLT
Zaraa Uul	2	excavation	MAMM								compact	FRAG	SPLT
Zaraa Uul	2	excavation	MAMM								compact	FRAG	SPLT
Zaraa Uul	2	excavation	MAMM								compact	FRAG	SPLT
Zaraa Uul	2	excavation	MAMM								compact	FRAG	SPLT
Zaraa Uul	2	excavation	MAMM								compact	FRAG	SPLT
Zaraa Uul	2	excavation	MAMM								compact	FRAG	SPLT
Zaraa Uul	2	excavation	MAMM								compact	FRAG	SPLT
Zaraa Uul	2	excavation	MAMM								compact	FRAG	SPLT
Zaraa Uul	2	excavation	MAMM								compact	FRAG	SPLT
Zaraa Uul	2	excavation	MAMM								compact	FRAG	SPLT
Zaraa Uul	2	excavation	MAMM					S	appendicular	long bone	shaft	FRAG	SPLT
Zaraa Uul	2	excavation	MAMM					S	appendicular	long bone	shaft	FRAG	SPLT
Zaraa Uul	2	excavation	MAMM					S	appendicular	long bone	shaft	FRAG	SPLT
Zaraa Uul	2	excavation	MAMM					S	appendicular	long bone	shaft	FRAG	SPLT
Zaraa Uul	2	excavation	MAMM					S	appendicular	long bone	shaft	FRAG	SPLT
Zaraa Uul	2	excavation	MAMM					S	appendicular	long bone	shaft	FRAG	SPLT
Zaraa Uul	2	excavation	MAMM					S	appendicular	long bone	shaft	FRAG	SPLT
Zaraa Uul	2	excavation	MAMM					S	appendicular	long bone	shaft	FRAG	SPLT
Zaraa Uul	2	excavation	MAMM					S	appendicular	long bone	shaft	FRAG	SPLT
Zaraa Uul	2	excavation	MAMM					S	appendicular	long bone	shaft	FRAG	SPLT
Zaraa Uul	2	excavation	MAMM					S	appendicular	long bone	shaft	FRAG	SPLT
Zaraa Uul	2	excavation	MAMM					S	appendicular	long bone	shaft	FRAG	SPLT
Zaraa Uul	2	excavation	MAMM					S	appendicular	long bone	shaft	FRAG	SPLT
Zaraa Uul	2	excavation	MAMM					S	appendicular	long bone	shaft	FRAG	SPLT
Zaraa Uul	2	excavation	MAMM					S	appendicular	long bone	shaft	FRAG	SPLT
Zaraa Uul	2	excavation	MAMM					S	appendicular	long bone	shaft	FRAG	SPLT
Zaraa Uul	2	excavation	MAMM					S	appendicular	long bone	shaft	FRAG	SPLT
Zaraa Uul	2	excavation	MAMM					S	appendicular	long bone	shaft	FRAG	SPLT
Zaraa Uul	2	excavation	MAMM					S	appendicular	long bone	shaft	FRAG	SPLT
Zaraa Uul	2	excavation	MAMM					S	appendicular	long bone	shaft	FRAG	SPLT
Zaraa Uul	2	excavation	MAMM					S	appendicular	long bone	shaft	FRAG	SPLT
Zaraa Uul	2	excavation	MAMM					S	appendicular	long bone	shaft	FRAG	SPLT
Zaraa Uul	2	excavation	MAMM					S	appendicular	long bone	shaft	FRAG	SPLT
Zaraa Uul	2	excavation	MAMM					S	appendicular	long bone	shaft	FRAG	SPLT
Zaraa Uul	2	excavation	MAMM					S	appendicular	long bone	shaft	FRAG	SPLT
Zaraa Uul	2	excavation	MAMM					S	appendicular	long bone	shaft	FRAG	SPLT
Zaraa Uul	2	excavation	MAMM						axial	flat bone	compact	FRAG
Zaraa Uul	2	excavation	MAMM						axial	flat bone	compact	FRAG
Zaraa Uul	2	excavation	MAMM						axial	flat bone	compact	FRAG
Zaraa Uul	2	excavation	MAMM						axial	flat bone	compact	FRAG
Zaraa Uul	2	excavation	MAMM						axial	flat bone	compact	FRAG
Zaraa Uul	2	excavation	MAMM						axial		compact	FRAG
Zaraa Uul	2	excavation	MAMM						axial	flat bone	compact	FRAG
Zaraa Uul	2	excavation	MAMM						axial	flat bone	compact	FRAG
Zaraa Uul	2	excavation	MAMM						axial	flat bone	compact	FRAG
Zaraa Uul	2	excavation	MAMM						axial	flat bone	compact	FRAG
Zaraa Uul	2	excavation	SBOVID	medium	SBOVID		left	S	appendicular	humerus	shaft	0.25
Zaraa Uul	2	screen	MAMM								compact	FRAG
Zaraa Uul	2	screen	MAMM								compact	FRAG
Zaraa Uul	2	screen	LUNG	large	LUNG			E	cranial	tooth	enamel	FRAG
Zaraa Uul	2	screen	MAMM					R	cranial	tooth	root?	FRAG
Zaraa Uul	2	excavation	Homo sapiens sapiens					D+	appendicular	metacarpal I	shaft + distal epiphysis	0.6
Zaraa Uul	2	screen	MAMM									FRAG
Zaraa Uul	2	screen	MAMM									FRAG
Zaraa Uul	2	screen	MAMM									FRAG
Zaraa Uul	2	screen	MAMM									FRAG
Zaraa Uul	2	screen	MAMM									FRAG
Zaraa Uul	2	screen	MAMM									FRAG
Zaraa Uul	2	screen	MAMM									FRAG
Zaraa Uul	2	screen	MAMM									FRAG
Zaraa Uul	2	screen	MAMM									FRAG
Zaraa Uul	2	screen	MAMM									FRAG
Zaraa Uul	2	screen	MAMM									FRAG
Zaraa Uul	2	screen	MAMM									FRAG
Zaraa Uul	2	screen	MAMM									FRAG
Zaraa Uul	2	screen	MAMM									FRAG
Zaraa Uul	2	screen	MAMM									FRAG
Zaraa Uul	2	screen	MAMM									FRAG
Zaraa Uul	2	screen	MAMM									FRAG
Zaraa Uul	2	screen	MAMM									FRAG
Zaraa Uul	2	screen	MAMM									FRAG
Zaraa Uul	2	screen	MAMM									FRAG
Zaraa Uul	2	screen	MAMM									FRAG
Zaraa Uul	2	screen	MAMM									FRAG
Zaraa Uul	2	screen	MAMM									FRAG
Zaraa Uul	2	screen	MAMM									FRAG
Zaraa Uul	2	screen	MAMM									FRAG
Zaraa Uul	2	screen	MAMM									FRAG
Zaraa Uul	2	screen	Lepus tolai	small				R	cranial	tooth	root of incisor	2
Zaraa Uul	2	screen	Lepus tolai	small				R	cranial	tooth	root of incisor	2
Zaraa Uul	2	screen	Lepus tolai	small					appendicular	phalanx II	complete	1
Zaraa Uul	2	screen	SBOVID	medium	SUNG		right		appendicular	astragulus	planar	0.25
Zaraa Uul	2	screen	MLUNG	large	LUNG				appendicular	podial	compact	FRAG
Zaraa Uul	2	screen	MMAM	medium					axial	innominate	compact	0.05
Zaraa Uul	2	excavation	MMAM	medium				S	appendicular	long bone	shaft	FRAG
Zaraa Uul	2	excavation	MMAM	medium				S	appendicular	long bone	shaft	FRAG
Zaraa Uul	2	excavation	MMAM	medium				S	appendicular	long bone	shaft	FRAG
Zaraa Uul	2	excavation	MMAM	medium				S	appendicular	long bone	shaft	FRAG
Zaraa Uul	2	excavation	MAMM								compact	FRAG	FLK
Zaraa Uul	2	excavation	MAMM								compact	FRAG	FLK
Zaraa Uul	2	excavation	MAMM								compact	FRAG	FLK
Zaraa Uul	2	excavation	MAMM					E	cranial	tooth	enamel	FRAG
Zaraa Uul	2	excavation	MLMAM	large							trabecular	FRAG
Zaraa Uul	2	excavation	MLMAM	large							trabecular	FRAG
Zaraa Uul	2	excavation	MLMAM	large							compact	FRAG
Zaraa Uul	2	excavation	MLMAM	large							compact	FRAG
Zaraa Uul	2	excavation	MLMAM	large							compact	FRAG
Zaraa Uul	2	excavation	MLMAM	large							compact	FRAG
Zaraa Uul	2	excavation	MMAM	medium					axial	flat bone	compact	FRAG
Zaraa Uul	2	excavation	LART	large	LUNG		right	P	appendicular	femur	head	0.1
Zaraa Uul	2	screen	MLMAM	large							compact	FRAG
Zaraa Uul	2	screen	MLMAM	large							compact	FRAG
Zaraa Uul	2	screen	MLMAM	large							compact	FRAG
Zaraa Uul	2	screen	MLMAM	large							compact	FRAG	BURN
Zaraa Uul	2	screen	MAMM								compact	FRAG	SPLT
Zaraa Uul	2	screen	MAMM								compact	FRAG	SPLT
Zaraa Uul	2	screen	SMAM	small				S	appendicular	long bone	shaft	FRAG
Zaraa Uul	2	screen	MCMAM	small					axial	caudal	complete	FRAG
Zaraa Uul	2	screen	Anura	small				D+	appendicular	radio-ulna	shaft + distal	0.9
Zaraa Uul	2	excavation	MLART	large	LUNG			S	axial	flat bone	crest	FRAG
Zaraa Uul	2	excavation	SMMAM	medium							compact	FRAG		SPLINT
Zaraa Uul	2	excavation	SMMAM	medium							compact	FRAG		SPLINT
Zaraa Uul	2	excavation	SMMAM	medium							compact	FRAG		SPLINT
Zaraa Uul	2	excavation	SMMAM	medium							compact	FRAG		SPLINT
Zaraa Uul	2	excavation	SMMAM	medium							compact	FRAG		SPLINT
Zaraa Uul	2	excavation	SMMAM	medium							compact	FRAG		SPLINT
Zaraa Uul	2	excavation	SMMAM	medium							compact	FRAG		SPLINT
Zaraa Uul	2	excavation	SMMAM	medium							compact	FRAG		SPLINT
Zaraa Uul	2	excavation	SMMAM	medium							compact	FRAG		SPLINT
Zaraa Uul	2	excavation	SMMAM	medium							compact	FRAG		SPLINT
Zaraa Uul	2	excavation	SMMAM	medium							compact	FRAG		SPLINT
Zaraa Uul	2	excavation	SMMAM	medium							compact	FRAG		SPLINT
Zaraa Uul	2	excavation	SMMAM	medium							compact	FRAG		SPLINT
Zaraa Uul	2	excavation	SMMAM	medium							compact	FRAG		SPLINT
Zaraa Uul	2	excavation	SMMAM	medium							compact	FRAG		SPLINT
Zaraa Uul	2	excavation	MART	large				S	appendicular	long bone	shaft	FRAG
Zaraa Uul	2	excavation	MART	large				S	appendicular	long bone	shaft	FRAG
Zaraa Uul	2	excavation	MART	large				S	appendicular	long bone	shaft	FRAG
Zaraa Uul	2	excavation	MART	large				S	appendicular	long bone	shaft	FRAG
Zaraa Uul	2	excavation	MART	large				S	appendicular	long bone	shaft	FRAG
Zaraa Uul	2	excavation	MLMAM	large							compact	FRAG
Zaraa Uul	2	excavation	Mustelidae	medium	MCARN			D+	appendicular	tibia	distal epiphysis + shaft	0.1
Zaraa Uul	2	screen	SMAM	small							compact	FRAG
Zaraa Uul	2	screen	SMAM	small							compact	FRAG
Zaraa Uul	2	screen	SMAM	small							compact	FRAG
Zaraa Uul	2	screen	SMAM	small							compact	FRAG
Zaraa Uul	2	screen	SMAM	small							compact	FRAG
Zaraa Uul	2	screen	SMAM	small							compact	FRAG
Zaraa Uul	2	screen	SMAM	small							compact	FRAG
Zaraa Uul	2	screen	SMAM	small							compact	FRAG
Zaraa Uul	2	screen	SMAM	small							compact	FRAG
Zaraa Uul	2	screen	LMAM	large				E	cranial	tooth	enamel	FRAG
Zaraa Uul	2	screen	SMMAM	medium							compact	FRAG
Zaraa Uul	2	screen	SMMAM	medium							compact	FRAG
Zaraa Uul	2	screen	SMMAM	medium							compact	FRAG
Zaraa Uul	2	screen	SMMAM	medium							compact	FRAG
Zaraa Uul	2	screen	SMMAM	medium							compact	FRAG
Zaraa Uul	2	screen	Rodentia	micro			right	P+	appendicular	femur	proximal + shaft	0.95
Zaraa Uul	2	excavation	MLMAM	large				S	appendicular	long bone	shaft	FRAG
Zaraa Uul	2	excavation	MLMAM	large				S	appendicular	long bone	shaft	FRAG
Zaraa Uul	2	excavation	MLMAM	large				S	appendicular	long bone	shaft	FRAG
Zaraa Uul	2	excavation	MLMAM	large				S	appendicular	long bone	shaft	FRAG
Zaraa Uul	2	excavation	MLMAM	large				S	appendicular	long bone	shaft	FRAG
Zaraa Uul	2	excavation	MLMAM	large				S	appendicular	long bone	shaft	FRAG
Zaraa Uul	2	excavation	MLMAM	large				S	appendicular	long bone	shaft	FRAG
Zaraa Uul	2	excavation	MLMAM	large				S	appendicular	long bone	shaft	FRAG
Zaraa Uul	2	excavation	MLMAM	large				S	appendicular	long bone	shaft	FRAG
Zaraa Uul	2	excavation	MLMAM	large				S	appendicular	long bone	shaft	FRAG
Zaraa Uul	2	excavation	MLMAM	large				S	appendicular	long bone	shaft	FRAG
Zaraa Uul	2	excavation	MLMAM	large				S	appendicular	long bone	shaft	FRAG
Zaraa Uul	2	excavation	MLMAM	large				S	appendicular	long bone	shaft	FRAG
Zaraa Uul	2	excavation	MLMAM	large				S	appendicular	long bone	shaft	FRAG
Zaraa Uul	2	excavation	MAMM								compact	FRAG
Zaraa Uul	2	excavation	MAMM								compact	FRAG
Zaraa Uul	2	excavation	MAMM								compact	FRAG
Zaraa Uul	2	excavation	MAMM								compact	FRAG
Zaraa Uul	2	excavation	MAMM								compact	FRAG
Zaraa Uul	2	excavation	MAMM								compact	FRAG
Zaraa Uul	2	excavation	MAMM								compact	FRAG
Zaraa Uul	2	excavation	MAMM								compact	FRAG
Zaraa Uul	2	excavation	MAMM								compact	FRAG
Zaraa Uul	2	excavation	MAMM								compact	FRAG
Zaraa Uul	2	excavation	MLART	large	LUNG			S	appendicular	long bone	shaft	FRAG
Zaraa Uul	2	screen	MAMM						axial	flat bone	compact	FRAG
Zaraa Uul	2	screen	MAMM								compact	FRAG
Zaraa Uul	2	screen	MAMM								compact	FRAG
Zaraa Uul	2	screen	MAMM								compact	FRAG
Zaraa Uul	2	screen	MAMM								compact	FRAG
Zaraa Uul	2	screen	MAMM								compact	FRAG
Zaraa Uul	2	screen	MAMM								compact	FRAG
Zaraa Uul	2	screen	MAMM								compact	FRAG
Zaraa Uul	2	screen	MAMM								compact	FRAG
Zaraa Uul	2	screen	VERT									FRAG
Zaraa Uul	2	screen	MART	large	MUNG			D+	appendicular	phalanx	distal	0.05
Zaraa Uul	2	screen	LART	large	LUNG				axial	scapula	keel	0.05
Zaraa Uul	2	excavation	Bovinae	large	LUNG	large grazer	left	P	appendicular	ulna	proximal, posterior	0.2
Zaraa Uul	2	excavation	MART	large	MUNG		right	D+	appendicular	femur	distal, anterior condyle of epiphysis	FRAG	WRK
Zaraa Uul	2	excavation	MMAM	medium					axial	vertebra	spinuous processes	FRAG
Zaraa Uul	2	screen	MCSMAM	small					appendicular		compact	FRAG
Zaraa Uul	2	screen	MCSMAM	small					appendicular		compact	FRAG
Zaraa Uul	2	screen	MCSMAM	small					appendicular		compact	FRAG
Zaraa Uul	2	screen	MCSMAM	small					appendicular		compact	FRAG
Zaraa Uul	2	screen	MCSMAM	small					appendicular		compact	FRAG
Zaraa Uul	2	screen	MCSMAM	small					appendicular		compact	FRAG
Zaraa Uul	2	screen	MCSMAM	small					appendicular		compact	FRAG
Zaraa Uul	2	screen	MCSMAM	small					appendicular		compact	FRAG
Zaraa Uul	2	screen	MCSMAM	small					appendicular		compact	FRAG
Zaraa Uul	2	screen	MAMM								compact	FRAG
Zaraa Uul	2	screen	MAMM						cranial	tooth		FRAG
Zaraa Uul	2	screen	MCVERT	small				S	appendicular	long bone	shaft	FRAG
Zaraa Uul	2	screen	SMAM	small				P	appendicular	femur	head	0.8				Y
Zaraa Uul	2	screen	Aves	small	AVES		left	D+	appendicular	radius	distal epiphysis + someshaft	0.2
Zaraa Uul	2	screen	LUNG	large	LUNG			E	cranial	canine or premolar	enamel	FRAG
Zaraa Uul	2	screen	MAMM								compact	FRAG
Zaraa Uul	2	screen	MAMM								compact	FRAG
Zaraa Uul	2	screen	MAMM								compact	FRAG
Zaraa Uul	2	excavation	MMAM	medium				S	appendicular	radius?	shaft	FRAG
Zaraa Uul	2	screen	MCSMAM	small							compact	FRAG
Zaraa Uul	2	screen	MCSMAM	small							compact	FRAG
Zaraa Uul	2	screen	MCSMAM	small							compact	FRAG
Zaraa Uul	2	screen	MCSMAM	small							compact	FRAG
Zaraa Uul	2	screen	MCSMAM	small							compact	FRAG
Zaraa Uul	2	screen	MCSMAM	small							compact	FRAG
Zaraa Uul	2	screen	MCSMAM	small							compact	FRAG
Zaraa Uul	2	screen	MCSMAM	small							compact	FRAG
Zaraa Uul	2	screen	MCSMAM	small							compact	FRAG
Zaraa Uul	2	screen	MCSMAM	small							compact	FRAG
Zaraa Uul	2	screen	MCSMAM	small							compact	FRAG
Zaraa Uul	2	screen	MCSMAM	small							compact	FRAG
Zaraa Uul	2	screen	MCMAM	small							compact	FRAG
Zaraa Uul	2	screen	MCMAM	small				S	appendicular	long bone	shaft	FRAG
Zaraa Uul	2	screen	MCMAM	small				S	appendicular	long bone	shaft	FRAG
Zaraa Uul	2	screen	MAMM						axial	flat bone	ridge	FRAG
Zaraa Uul	2	screen	MCMAM	small				C	appendicular	humerus	complete	0.95
Zaraa Uul	2	screen	MCMAM	small					axial	innominate	compact	0.1
Zaraa Uul	2	screen	Rodentia	micro			right		cranial	mandible	front with tooth	0.2
Zaraa Uul	2	screen	Aves	micro	AVES			S	appendicular	radius	shaft	0.8
Zaraa Uul	2	screen	MCSMAM	small							compact	FRAG
Zaraa Uul	2	screen	MCSMAM	small							compact	FRAG
Zaraa Uul	2	screen	MCSMAM	small							compact	FRAG
Zaraa Uul	2	screen	MCSMAM	small							compact	FRAG
Zaraa Uul	2	screen	MCSMAM	small							compact	FRAG
Zaraa Uul	2	screen	MCSMAM	small							compact	FRAG
Zaraa Uul	2	screen	MCSMAM	small							compact	FRAG
Zaraa Uul	2	screen	MCSMAM	small							compact	FRAG
Zaraa Uul	2	screen	MCSMAM	small							compact	FRAG
Zaraa Uul	2	screen	MCSMAM	small							compact	FRAG
Zaraa Uul	2	screen	SMAM	small							compact	FRAG
Zaraa Uul	2	screen	SMAM	small							compact	FRAG
Zaraa Uul	2	screen	MBOVID	large	MUNG				cranial	horn core	compact	FRAG
Zaraa Uul	2	screen	Rodentia	micro			left	P+	appendicular	tibia	proximal + shaft	0.5				Y
Zaraa Uul	2	screen	Leporidae	small					axial	lumbar	base	0.3
Zaraa Uul	2	excavation	MART	large	MUNG		right	S	axial	rib	shaft	0.2
Zaraa Uul	2	screen	SMAM	small							compact	FRAG
Zaraa Uul	2	screen	SMAM	small							compact	FRAG
Zaraa Uul	2	screen	MMAM	medium					appendicular	long bone	compact	FRAG
Zaraa Uul	2	screen	MLUNG	large	LUNG			S	appendicular	metapodial	shaft	FRAG
Zaraa Uul	2	screen	Accipitridae	small	LAVES		right	SP	appendicular	carpo-metacarpus	proximal + shaft, crest portion	FRAG
Zaraa Uul	2	screen	SMAM	small				S	appendicular	long bone	shaft	FRAG
Zaraa Uul	2	screen	SMAM	small				S	appendicular	long bone	shaft	FRAG
Zaraa Uul	2	screen	SMAM	small				S	appendicular	long bone	shaft	FRAG
Zaraa Uul	2	screen	Caprinae	large	MUNG			C	appendicular	phalanx II	complete	1
Zaraa Uul	2	screen	SMAM	small							compact	FRAG
Zaraa Uul	2	screen	SMAM	small							compact	FRAG
Zaraa Uul	2	screen	SMAM	small							compact	FRAG
Zaraa Uul	2	screen	SMAM	small							compact	FRAG
Zaraa Uul	2	screen	SMAM	small							compact	FRAG
Zaraa Uul	2	screen	SMAM	small							compact	FRAG
Zaraa Uul	2	screen	SMAM	small				S	axial	rib	shaft	FRAG
Zaraa Uul	2	screen	SMAM	small				S	axial	rib	shaft	FRAG
Zaraa Uul	2	screen	MMAM	medium				S	axial	rib	shaft	FRAG
Zaraa Uul	2	screen	MMAM	medium								FRAG
Zaraa Uul	2	screen	MMAM	medium								FRAG
Zaraa Uul	2	screen	MART	large	MUNG			D	appendicular	metarsal	distal condyle	0.05
Zaraa Uul	2	screen	SMAM	small				P	axial	rib	proximal	0.2
Zaraa Uul	2	screen	LMAM	large				S	axial	rib	shaft	0.15
Zaraa Uul	2	screen	MMAM	medium				E	cranial	teeth	enamel	FRAG
Zaraa Uul	2	screen	Nyctereutes procyonoides	small					appendicular	calcaneus	complete	1
Zaraa Uul	2	screen	MCMAM	small							compact	FRAG
Zaraa Uul	2	screen	MCMAM	small							compact	FRAG
Zaraa Uul	2	screen	MCMAM	small							compact	FRAG
Zaraa Uul	2	screen	MCMAM	small							compact	FRAG
Zaraa Uul	2	screen	MCMAM	small							compact	FRAG
Zaraa Uul	2	screen	MCMAM	small							compact	FRAG
Zaraa Uul	2	screen	MCMAM	small							compact	FRAG
Zaraa Uul	2	screen	MCMAM	small							compact	FRAG
Zaraa Uul	2	screen	MCMAM	small							compact	FRAG
Zaraa Uul	2	screen	MCMAM	small							compact	FRAG
Zaraa Uul	2	screen	MCMAM	small							compact	FRAG
Zaraa Uul	2	screen	MCMAM	small							compact	FRAG
Zaraa Uul	2	screen	MCMAM	small							compact	FRAG
Zaraa Uul	2	screen	MCMAM	small							trabecular	FRAG
Zaraa Uul	2	screen	SMAM	small					axial	flat bone	compact	FRAG
Zaraa Uul	2	excavation	SMAM	small				S	appendicular	humerus	shaft	0.1
Zaraa Uul	2	excavation	MLART	large	LUNG			S	appendicular	radius	shaft	0.1		SPRL
Zaraa Uul	2	screen	MLMAM	large					axial	flat bone	compact	FRAG
Zaraa Uul	2	screen	Nyctereutes procyonoides	small					appendicular	phalanx II	complete	1
Zaraa Uul	2	screen	VERT								compact	FRAG
Zaraa Uul	2	screen	SMMAM	medium							compact	FRAG
Zaraa Uul	2	screen	SMMAM	medium							compact	FRAG
Zaraa Uul	2	screen	SMMAM	medium							compact	FRAG
Zaraa Uul	2	screen	MLMAM	large				S	appendicular	long bone	shaft	FRAG
Zaraa Uul	2	screen	LMAM	large				EP	axial		articular surface	FRAG
Zaraa Uul	2	screen	SMAM	small				S	appendicular	femur or humerus	shaft near epiphysis	FRAG
Zaraa Uul	2	screen	LUNG	large	LUNG			S	appendicular	long bone	shaft	FRAG
Zaraa Uul	3	screen or excavation	MAMM							long or flat bone	trabecular and compact	FRAG
Zaraa Uul	3	screen or excavation	MAMM							long or flat bone	trabecular and compact	FRAG
Zaraa Uul	3	screen or excavation	MAMM							long or flat bone	trabecular and compact	FRAG
Zaraa Uul	3	screen or excavation	MAMM							long or flat bone	trabecular and compact	FRAG
Zaraa Uul	3	screen or excavation	MAMM					S	axial	flat bone	shaft	FRAG
Zaraa Uul	3	screen or excavation	MMAM	medium				S	appendicular	long bone	shaft	FRAG	WRK
Zaraa Uul	3	mapped	SMAM	small				S	appendicular	long bone	shaft	FRAG		IRRSPRL
Zaraa Uul	3	screen or excavation	MAMM								cortical	FRAG
Zaraa Uul	3	screen or excavation	MAMM								cortical	FRAG
Zaraa Uul	3	screen or excavation	MAMM								cortical	FRAG
Zaraa Uul	3	screen or excavation	VERT								cortical	FRAG
Zaraa Uul	3	screen or excavation	VERT								cortical	FRAG
Zaraa Uul	3	screen or excavation	SVERT	small				S	appendicular	long bone	shaft	FRAG	BURN
Zaraa Uul	3	screen or excavation	VERT					S	appendicular	long bone	shaft	FRAG	BURN
Zaraa Uul	3	screen or excavation	MLMAM	large				S	appendicular	long bone	shaft	FRAG
Zaraa Uul	3	screen or excavation	MLMAM	large				S	appendicular	long bone	shaft	FRAG
Zaraa Uul	3	screen or excavation	MLMAM	large				S	appendicular	long bone	shaft	FRAG
Zaraa Uul	3	screen or excavation	MLMAM	large				S	appendicular	long bone	shaft	FRAG
Zaraa Uul	3	screen or excavation	MLMAM	large				S	appendicular	long bone	shaft	FRAG
Zaraa Uul	3	screen or excavation	MLMAM	large				S	appendicular	long bone	shaft	FRAG
Zaraa Uul	3	screen or excavation	MLMAM	large				S	axial	flat bone	shaft	FRAG
Zaraa Uul	3	screen or excavation	MLMAM	large				S	axial	flat bone	shaft	FRAG
Zaraa Uul	3	screen or excavation	MLMAM	large				S	axial	flat bone	shaft	FRAG
Zaraa Uul	3	screen or excavation	MLMAM	large				S	axial	flat bone	shaft	FRAG
Zaraa Uul	3	screen or excavation	MAMM								cortical	FRAG	BURN
Zaraa Uul	3	screen or excavation	MAMM						appendicular	long bone	cortical	FRAG
Zaraa Uul	3	screen or excavation	MAMM						appendicular	long bone	cortical	FRAG
Zaraa Uul	3	screen or excavation	MAMM						appendicular	long bone	cortical	FRAG
Zaraa Uul	3	screen or excavation	MAMM						appendicular	long bone	cortical	FRAG
Zaraa Uul	3	screen or excavation	MAMM						appendicular	long bone	cortical	FRAG
Zaraa Uul	3	screen or excavation	MAMM						appendicular	long bone	cortical	FRAG
Zaraa Uul	3	screen or excavation	MAMM						appendicular	long bone	cortical	FRAG
Zaraa Uul	3	screen or excavation	MAMM						appendicular	long bone	cortical	FRAG
Zaraa Uul	3	screen or excavation	MAMM						appendicular	long bone	cortical	FRAG
Zaraa Uul	3	screen or excavation	MAMM						appendicular	long bone	cortical	FRAG
Zaraa Uul	3	screen or excavation	MAMM						appendicular	long bone	cortical	FRAG
Zaraa Uul	3	screen or excavation	MAMM						appendicular	long bone	cortical	FRAG
Zaraa Uul	3	screen or excavation	MAMM						appendicular	long bone	cortical	FRAG
Zaraa Uul	3	screen or excavation	MAMM						appendicular	long bone	cortical	FRAG
Zaraa Uul	3	screen or excavation	UNG		UNG			E	cranial	tooth	enamel	FRAG
Zaraa Uul	3	screen or excavation	Ochotona sp.	small			right		cranial	mandible	ramus missing, tooth loose	0.75
Zaraa Uul	3	screen or excavation	MCSMAM	small					cranial	cranium	skull cap	FRAG
Zaraa Uul	3	screen or excavation	SCARN	micro	SCARN			S	appendicular	metacarpal	entire length	0.5		SPLT		Y
Zaraa Uul	3	mapped	MAMM					S		long or flat bone	shaft	FRAG		SPLINT
Zaraa Uul	3	mapped	LUNG	large	LUNG			S	appendicular	long bone	shaft	FRAG
Zaraa Uul	3	mapped	MLMAM	large							cortical + trabecular	FRAG
Zaraa Uul	3	mapped	MLMAM	large					axial	flat bone	cortical	FRAG
Zaraa Uul	3	screen or excavation	SMAM	small				S		long or flat bone	shaft	FRAG		SPLINT
Zaraa Uul	3	screen or excavation	SMAM	small				S		long or flat bone	shaft	FRAG		SPLINT
Zaraa Uul	3	screen or excavation	SMAM	small				S		long or flat bone	shaft	FRAG		SPLINT
Zaraa Uul	3	screen or excavation	SMAM	small				S		long or flat bone	shaft	FRAG		SPLINT
Zaraa Uul	3	screen or excavation	SMAM	small				S		long or flat bone	shaft	FRAG		SPLINT
Zaraa Uul	3	screen or excavation	MAMM					S		long or flat bone	shaft	FRAG		SPLINT
Zaraa Uul	3	screen or excavation	MAMM					S		long or flat bone	shaft	FRAG		SPLINT
Zaraa Uul	3	screen or excavation	MAMM					S		long or flat bone	shaft	FRAG		SPLINT
Zaraa Uul	3	screen or excavation	MAMM					S		long or flat bone	shaft	FRAG		SPLINT
Zaraa Uul	3	screen or excavation	MAMM					S		long or flat bone	shaft	FRAG		SPLINT
Zaraa Uul	3	screen or excavation	MAMM					S		long or flat bone	shaft	FRAG		SPLINT
Zaraa Uul	3	screen or excavation	MAMM					S		long or flat bone	shaft	FRAG		SPLINT
Zaraa Uul	3	screen or excavation	MAMM					S		long or flat bone	shaft	FRAG		SPLINT
Zaraa Uul	3	screen or excavation	MAMM					S		long or flat bone	shaft	FRAG		SPLINT
Zaraa Uul	3	screen or excavation	MAMM					S		long or flat bone	shaft	FRAG		SPLINT
Zaraa Uul	3	screen or excavation	MAMM					S		long or flat bone	shaft	FRAG		SPLINT
Zaraa Uul	3	screen or excavation	MAMM					S		long or flat bone	shaft	FRAG		SPLINT
Zaraa Uul	3	screen or excavation	MCERV	large	MUNG	medium browser		S	appendicular	metapodial	section of ridge on one side	FRAG	GNW
Zaraa Uul	3	screen or excavation	SMMAM	medium				S	appendicular	long bone	shaft	FRAG
Zaraa Uul	3	screen or excavation	ART		UNG			SD	appendicular	distaltibia	shaft with foramen	FRAG	CUT
Zaraa Uul	3	screen or excavation	MAMM					S			epiphysis + some shaft	FRAG
Zaraa Uul	3	screen or excavation	Sus scrofa	large	LUNG			E	cranial	tooth	enamel	FRAG
Zaraa Uul	3	screen or excavation	MAM					E	cranial	tooth	enamel	FRAG
Zaraa Uul	3	screen or excavation	MAM					E	cranial	tooth	enamel	FRAG
Zaraa Uul	3	screen or excavation	Bovidae	large	UNG			E	cranial	tooth	enamel	FRAG	BURN
Zaraa Uul	3	screen or excavation	Lepus tolai	small					appendicular	metacarpal	complete	1
Zaraa Uul	3	screen or excavation	Lepus tolai	small					appendicular	phalanx	complete	1
Zaraa Uul	3	screen or excavation	Aves	small	AVES		right	P	appendicular	humerus	proximal epiphysis	0.1
Zaraa Uul	3	screen or excavation	MMAM	medium				C	appendicular	astragulus	complete	1
Zaraa Uul	3	mapped	LUNG	large	LUNG		right	SD	appendicular	humerus	distal shaft	0.05	CUT/WRK	SPRL
Zaraa Uul	3	mapped	MMAM	medium				S	axial	rib	shaft	FRAG	BURN
Zaraa Uul	3	mapped	LMAM	large				S	appendicular	long bone	shaft	FRAG		SPRL
Zaraa Uul	3	mapped	LMAM	large					axial	flat bone	cortical	FRAG
Zaraa Uul	3	mapped	VERT								cortical	FRAG		IRRTRANS
Zaraa Uul	3	mapped	MAMM						axial	flat bone	cortical surface	FRAG		IRRTRANS
Zaraa Uul	3	mapped	MMAM	medium				S	appendicular	long bone	shaft	FRAG
Zaraa Uul	3	mapped	Panthera tigris tigris	large	LCARN		left	S+	appendicular	metatarsal III	shaft + some epiphysis	0.85	WRK
Zaraa Uul	3	mapped	Antilopinae	medium	SUNG	small mixed		C	appendicular	phalanx II	complete	0.95	GNW
Zaraa Uul	3	screen or excavation	MAMM					S	appendicular	long bone	shaft	FRAG		SPLINT
Zaraa Uul	3	screen or excavation	MAMM					S	appendicular	long bone	shaft	FRAG		SPLINT
Zaraa Uul	3	screen or excavation	MAMM					S	appendicular	long bone	shaft	FRAG		SPLINT
Zaraa Uul	3	screen or excavation	MAMM					S	appendicular	long bone	shaft	FRAG		SPLINT
Zaraa Uul	3	screen or excavation	MAMM					S	appendicular	long bone	shaft	FRAG		SPLINT
Zaraa Uul	3	screen or excavation	MAMM					S	appendicular	long bone	shaft	FRAG		SPLINT
Zaraa Uul	3	screen or excavation	MAMM					S	appendicular	long bone	shaft	FRAG		SPLINT
Zaraa Uul	3	screen or excavation	MAMM					S	appendicular	long bone	shaft	FRAG		SPLINT
Zaraa Uul	3	screen or excavation	MAMM					S	appendicular	long bone	shaft	FRAG		SPLINT
Zaraa Uul	3	screen or excavation	MAMM					S	appendicular	long bone	shaft	FRAG		SPLINT
Zaraa Uul	3	screen or excavation	MAMM					S	appendicular	long bone	shaft	FRAG		SPLINT
Zaraa Uul	3	screen or excavation	MAMM					S	appendicular	long bone	shaft	FRAG		SPLINT
Zaraa Uul	3	screen or excavation	VERT								FRAG	FRAG
Zaraa Uul	3	screen or excavation	VERT								FRAG	FRAG
Zaraa Uul	3	screen or excavation	VERT								FRAG	FRAG
Zaraa Uul	3	screen or excavation	VERT								FRAG	FRAG
Zaraa Uul	3	screen or excavation	VERT								FRAG	FRAG
Zaraa Uul	3	screen or excavation	VERT								FRAG	FRAG
Zaraa Uul	3	screen or excavation	VERT								FRAG	FRAG
Zaraa Uul	3	screen or excavation	MAMM								cortical	FRAG	FLK	FLK
Zaraa Uul	3	screen or excavation	MAMM								cortical	FRAG	FLK	FLK
Zaraa Uul	3	screen or excavation	MAMM								cortical	FRAG	FLK	FLK
Zaraa Uul	3	screen or excavation	UNG		UNG			E	cranial	tooth	enamel	FRAG	BURN
Zaraa Uul	3	screen or excavation	ART		UNG			E	cranial	tooth	labial enamel	FRAG
Zaraa Uul	3	screen or excavation	SMAM	small				S	appendicular	long bone	shaft	FRAG		SPLINT
Zaraa Uul	3	screen or excavation	MAMM					R	cranial	tooth	root	FRAG
Zaraa Uul	3	screen or excavation	MCSMAM	small				S	appendicular	long bone	shaft	FRAG
Zaraa Uul	3	screen or excavation	MCSMAM	small				S	appendicular	long bone	shaft	FRAG
Zaraa Uul	3	screen or excavation	MCSMAM	small				S	appendicular	long bone	shaft	FRAG
Zaraa Uul	3	screen or excavation	SMAM	small				S	appendicular	long bone	shaft	FRAG	WRK	STEP
Zaraa Uul	3	screen or excavation	MMAM	medium				S	appendicular	long bone	shaft	FRAG	BURN
Zaraa Uul	3	screen or excavation	MMAM	medium				S	appendicular	long bone	shaft	FRAG	BURN
Zaraa Uul	3	screen or excavation	MMLMAM	large						long or flat bone	cortical	FRAG	BURN
Zaraa Uul	3	screen or excavation	MMLMAM	large						long or flat bone	cortical	FRAG	BURN
Zaraa Uul	3	screen or excavation	MMLMAM	large						long or flat bone	cortical	FRAG	BURN
Zaraa Uul	3	screen or excavation	MCSMAM	small				P+	appendicular	metapodial	proximal epiphysis + shaft	FRAG	BURN
Zaraa Uul	3	screen or excavation	SVERT	small				EP			articular section	FRAG
Zaraa Uul	3	screen or excavation	VERT						axial	flat bone	FRAG	FRAG	GNW-R
Zaraa Uul	3	mapped	MLMAM	large				S		long or flat bone	shaft	WTH	CUT	SPLT
Zaraa Uul	3	mapped	MLMAM	large				S		long or flat bone	shaft	FRAG		SPLINT
Zaraa Uul	3	mapped	MLMAM	large				S		long or flat bone	shaft	FRAG		SPLINT
Zaraa Uul	3	mapped	MLMAM	large				S		long or flat bone	shaft	FRAG		SPLINT
Zaraa Uul	3	mapped	MBOVID	large	MUNG			S	appendicular	calcaneus	epiphysis + some shaft	0.2	WRK	SPLT
Zaraa Uul	3	mapped	LMLMAM	large				S		long or flat bone	shaft	FRAG	WRK	SPLINT
Zaraa Uul	3	mapped	LMAM	large				S	appendicular	long bone (prob. radius or tibia)	shaft	FRAG	GNW
Zaraa Uul	3	mapped	Lepus tolai	small			right		cranial	mandible	midsection with teeth	0.4	GNW
Zaraa Uul	3	screen or excavation	VERT					S	appendicular	long bone	shaft	FRAG		SPLINT
Zaraa Uul	3	screen or excavation	VERT					S	appendicular	long bone	shaft	FRAG		SPLINT
Zaraa Uul	3	screen or excavation	VERT					S	appendicular	long bone	shaft	FRAG		SPLINT
Zaraa Uul	3	screen or excavation	VERT					S	appendicular	long bone	shaft	FRAG		SPLINT
Zaraa Uul	3	screen or excavation	VERT					S	appendicular	long bone	shaft	FRAG		SPLINT
Zaraa Uul	3	screen or excavation	VERT					S	appendicular	long bone	shaft	FRAG		SPLINT
Zaraa Uul	3	screen or excavation	VERT					S	appendicular	long bone	shaft	FRAG		SPLINT
Zaraa Uul	3	screen or excavation	VERT					S	appendicular	long bone	shaft	FRAG		SPLINT
Zaraa Uul	3	screen or excavation	VERT					S	appendicular	long bone	shaft	FRAG		SPLINT
Zaraa Uul	3	screen or excavation	VERT					S	appendicular	long bone	shaft	FRAG		SPLINT
Zaraa Uul	3	screen or excavation	VERT					S	appendicular	long bone	shaft	FRAG		SPLINT
Zaraa Uul	3	screen or excavation	VERT					S	appendicular	long bone	shaft	FRAG		SPLINT
Zaraa Uul	3	screen or excavation	VERT					S	appendicular	long bone	shaft	FRAG		SPLINT
Zaraa Uul	3	screen or excavation	VERT					S	appendicular	long bone	shaft	FRAG		SPLINT
Zaraa Uul	3	screen or excavation	VERT					S	appendicular	long bone	shaft	FRAG		SPLINT
Zaraa Uul	3	screen or excavation	VERT					S	appendicular	long bone	shaft	FRAG		SPLINT
Zaraa Uul	3	screen or excavation	MAMM					E	cranial	tooth	enamel	FRAG
Zaraa Uul	3	screen or excavation	MAMM								cortical	FRAG
Zaraa Uul	3	screen or excavation	MAMM								cortical	FRAG
Zaraa Uul	3	screen or excavation	MAMM								cortical	FRAG
Zaraa Uul	3	screen or excavation	MAMM					S	axial	rib	shaft	FRAG
Zaraa Uul	3	screen or excavation	VERT					S	appendicular	long bone	shaft	FRAG	BURN
Zaraa Uul	3	screen or excavation	VERT					S	appendicular	long bone	shaft	FRAG	BURN
Zaraa Uul	3	screen or excavation	MAMM								cortical	FRAG	BURN
Zaraa Uul	3	screen or excavation	LMLMAM	large				S	appendicular	long bone	shaft	FRAG
Zaraa Uul	3	screen or excavation	MAMM						cranial	cranial	bulla	FRAG
Zaraa Uul	3	screen or excavation	SBOVID	medium	SUNG			D	appendicular	metapodial	medial distal ephiphysis	0.1	BURN			Y
Zaraa Uul	3	screen or excavation	SMAM	small				S	appendicular	long bone	shaft	FRAG
Zaraa Uul	3	screen or excavation	SMAM	small				S	appendicular	long bone	shaft	FRAG
Zaraa Uul	3	screen or excavation	SMAM	small				S	appendicular	long bone	shaft	FRAG
Zaraa Uul	3	screen or excavation	MAMM								cortical	FRAG
Zaraa Uul	3	screen or excavation	MAMM								cortical	FRAG
Zaraa Uul	3	screen or excavation	MAMM								cortical	FRAG
Zaraa Uul	3	screen or excavation	MAMM						axial	flat bone	cortical	FRAG
Zaraa Uul	3	screen or excavation	MMAM	medium				S		long or flat bone	shaft	FRAG
Zaraa Uul	3	screen or excavation	LMAM	large				S	appendicular	long bone	shaft		BURN
Zaraa Uul	3	mapped	LMAM	large				S		long or flat bone	shaft	0.15	GNW
Zaraa Uul	3	screen or excavation	SCERV	medium	SUNG	small browser		P+	appendicular	phalanx	proximal shaft + portion epiphysis	FRAG
Zaraa Uul	3	mapped	SMMAM	medium				S		long or flat bone	shaft	FRAG
Zaraa Uul	3	mapped	SMAM	small				S	appendicular	long bone	shaft	FRAG		SPLINT
Zaraa Uul	3	mapped	MAMM					S		long or flat bone	shaft	FRAG		SPLINT
Zaraa Uul	3	mapped	LMAM	large				S	appendicular	long bone	shaft	FRAG		SPRL
Zaraa Uul	3	screen or excavation	MCAVES	micro	MCAVES			C	appendicular	tarsometatarsus	complete	1
Zaraa Uul	3	screen or excavation	MCAVES	micro	MCAVES			S	axial	coracoid	proximal missing + most of shaft	0.8
Zaraa Uul	3	mapped	MCERV	large	MUNG	medium browser		SD	appendicular	ulna	distal shaft	0.1	GNW
Zaraa Uul	3	screen or excavation	MMAM	medium						long or flat bone	cortical	FRAG
Zaraa Uul	3	screen or excavation	MMAM	medium						long or flat bone	cortical	FRAG
Zaraa Uul	3	screen or excavation	MMAM	medium						long or flat bone	cortical	FRAG
Zaraa Uul	3	screen or excavation	MAMM								cortical	FRAG
Zaraa Uul	3	screen or excavation	VERT							long or flat bone	cortical	FRAG
Zaraa Uul	3	screen or excavation	Galliformes	small	MAVES			C	appendicular	humerus	complete	1
Zaraa Uul	3	screen or excavation	Antilopinae	medium	SUNG	small mixed		D+	appendicular	phalanx I	distal epiphysis + shaft	0.4		IRRTRANS
Zaraa Uul	3	screen or excavation	MAMM					E	cranial	tooth	enamel	FRAG
Zaraa Uul	3	screen or excavation	MAMM					E	cranial	tooth	enamel	FRAG
Zaraa Uul	3	screen or excavation	MAMM					S		long or flat bone	shaft	FRAG
Zaraa Uul	3	screen or excavation	MAMM					S		long or flat bone	shaft	FRAG
Zaraa Uul	3	screen or excavation	MAMM								cortical	FRAG
Zaraa Uul	3	screen or excavation	SMAM	small					axial	scapula	spine and blade	FRAG
Zaraa Uul	3	screen or excavation	SMAM	small				S	appendicular	long bone	shaft	FRAG
Zaraa Uul	3	screen or excavation	LMAM	large				S	appendicular	long bone	shaft	FRAG
Zaraa Uul	3	screen or excavation	MLMAM	large				S	axial	flat bone	shaft	FRAG	WRK/GNW-R
Zaraa Uul	3	screen or excavation	SMAM	small				S	appendicular	long bone	shaft	FRAG	BURN/WRK
Zaraa Uul	3	screen or excavation	MAMM					EP			epiphysal pad	FRAG
Zaraa Uul	3	screen or excavation	MMAM	medium				S	appendicular	long bone (prob. radius or tibia)	shaft	FRAG	GNW/WRK
Zaraa Uul	3	screen or excavation	SMAM	small				C	axial	rib	complete	1
Zaraa Uul	3	screen or excavation	Passeriformes	micro	SAVES		left	C	appendicular	humerus	complete	1
Zaraa Uul	3	screen or excavation	SMAM	small				C	appendicular	patella	complete	1
Zaraa Uul	3	screen or excavation	MCMAM	small				C	appendicular	astragulus	complete	1
Zaraa Uul	3	screen or excavation	SMAM	small				C	appendicular	2nd phalanx II	complete	1
Zaraa Uul	3	screen or excavation	SAVES	micro	SAVES			SD	appendicular	tarsometatarsus	distal shaft	FRAG		SPRL
Zaraa Uul	3	screen or excavation	SMCMAM	small					cranial	cranial	FRAG	FRAG
Zaraa Uul	3	screen or excavation	SMCMAM	small					cranial	cranial	FRAG	FRAG
Zaraa Uul	3	screen or excavation	SMCMAM	small					cranial	cranial	FRAG	FRAG
Zaraa Uul	3	screen or excavation	SMCMAM	small					cranial	cranial	FRAG	FRAG
Zaraa Uul	3	screen or excavation	SMCMAM	small					cranial	cranial	FRAG	FRAG
Zaraa Uul	3	screen or excavation	SMCMAM	small					cranial	cranial	FRAG	FRAG
Zaraa Uul	3	screen or excavation	MCMAM	small			left		cranial	maxilla	teeth, zyphoid process	FRAG
Zaraa Uul	2	screen	VERT							long or flat bone	cortical	FRAG
Zaraa Uul	2	screen	VERT							long or flat bone	cortical	FRAG
Zaraa Uul	2	screen	VERT							long or flat bone	cortical	FRAG
Zaraa Uul	2	screen	VERT							long or flat bone	cortical	FRAG
Zaraa Uul	2	screen	VERT							long or flat bone	cortical	FRAG
Zaraa Uul	2	screen	VERT							long or flat bone	cortical	FRAG
Zaraa Uul	2	screen	MAMM								trabecular	FRAG
Zaraa Uul	2	screen	SMAMM	small				S	appendicular	long bone	shaft	FRAG
Zaraa Uul	2	screen	SMAMM	small				S	appendicular	long bone	shaft	FRAG
Zaraa Uul	2	screen	SMAMM	small				S	appendicular	long bone	shaft	FRAG
Zaraa Uul	2	screen	SMAMM	small				S	appendicular	long bone	shaft	FRAG
Zaraa Uul	2	screen	SMAMM	small				S	appendicular	long bone	shaft	FRAG
Zaraa Uul	2	screen	SMAMM	small				S	appendicular	long bone	shaft	FRAG
Zaraa Uul	2	screen	VERT					S	axial	axial	crest and foramen	FRAG
Zaraa Uul	2	screen	SMMAM	medium				EP			epiphysis + some shaft	FRAG
Zaraa Uul	2	screen	Lepus tolai	small			left	S	appendicular	calcaneus	medial side, proximal missing	0.4
Zaraa Uul	2	screen	Antilopinae	medium	SUNG	small mixed		D+	appendicular	metatarsal	distal epiphysis (1 side)	0.05	GNW	SPLT
Zaraa Uul	2	screen	SMAM	small					axial	flat bone	rounded edge	FRAG
Zaraa Uul	2	screen	Antilopinae	medium	SUNG	small mixed	right	P+	appendicular	radius	1/2 proximal epiphysis (lateral) + some shaft	0.1		SPRL
Zaraa Uul	2	screen	Rodentia	micro				S	appendicular	long bone	shaft	0.3
Zaraa Uul	2	screen	Rodentia	micro				S	appendicular	long bone	shaft	0.3
Zaraa Uul	2	screen	Rodentia	micro					cranial	mandible	mid-section	0.25
Zaraa Uul	2	screen	MLART	large	LUNG			E	cranial	tooth	enamel	FRAG
Zaraa Uul	2	screen	MLART	large	LUNG			E	cranial	tooth	enamel	FRAG
Zaraa Uul	2	screen	SVERT	small				S	appendicular	long bone	shaft	FRAG
Zaraa Uul	2	screen	SVERT	small				S	appendicular	long bone	shaft	FRAG
Zaraa Uul	2	screen	SVERT	small							cortical	FRAG
Zaraa Uul	2	screen	SVERT	small							cortical	FRAG
Zaraa Uul	2	screen	SVERT	small							cortical	FRAG
Zaraa Uul	2	screen	SVERT	small							cortical	FRAG
Zaraa Uul	2	screen	SVERT	small							cortical	FRAG
Zaraa Uul	2	screen	SMMAM	medium				S	appendicular	long bone	shaft	FRAG
Zaraa Uul	2	screen	SMMAM	medium				S	appendicular	long bone	shaft	FRAG
Zaraa Uul	2	mapped	Antilopinae	medium	SUNG	small mixed	right	SP	appendicular	tibia	proximal shaft	0.3	GNW	SPRL
Zaraa Uul	2	mapped	Vulpes sp.	small	MCARN			D+	appendicular	metapodial	distal + shaft	0.45
Zaraa Uul	2	mapped	SMMAM	medium				S	appendicular	long bone	shaft	FRAG
Zaraa Uul	2	screen	MAMM								FRAG	FRAG
Zaraa Uul	2	screen	MAMM								FRAG	FRAG
Zaraa Uul	2	screen	MAMM								FRAG	FRAG
Zaraa Uul	2	screen	MAMM								FRAG	FRAG
Zaraa Uul	2	screen	MAMM								FRAG	FRAG
Zaraa Uul	2	screen	MAMM								FRAG	FRAG
Zaraa Uul	2	screen	MAMM								FRAG	FRAG
Zaraa Uul	2	screen	MAMM								FRAG	FRAG
Zaraa Uul	2	screen	MAMM								FRAG	FRAG
Zaraa Uul	2	screen	MAMM								FRAG	FRAG
Zaraa Uul	2	screen	MAMM								FRAG	FRAG
Zaraa Uul	2	screen	MAMM								FRAG	FRAG
Zaraa Uul	2	screen	MAMM								FRAG	FRAG
Zaraa Uul	2	screen	MAMM								FRAG	FRAG
Zaraa Uul	2	screen	SMMAM	medium				S	appendicular	long bone	shaft	FRAG
Zaraa Uul	2	screen	SMMAM	medium				S	appendicular	long bone	shaft	FRAG
Zaraa Uul	2	screen	SMMAM	medium				S	axial	flat bone	shaft	FRAG
Zaraa Uul	2	screen	SMMAM	medium				S	axial	flat bone	shaft	FRAG
Zaraa Uul	2	screen	SMMAM	medium				S	axial	flat bone	shaft	FRAG
Zaraa Uul	2	screen	MLMAM	large						long or flat bone	cortical	FRAG
Zaraa Uul	2	screen	LMLUNG	large	LUNG			E	cranial	teeth	enamel	FRAG
Zaraa Uul	2	screen	MAMM								trabecular	FRAG
Zaraa Uul	2	screen	MAMM								trabecular	FRAG
Zaraa Uul	2	screen	MAMM								trabecular	FRAG
Zaraa Uul	2	screen	SVERT	small				S	appendicular	tibia	shaft	FRAG
Zaraa Uul	2	screen	SMCARN	medium	MCARN		right	D	appendicular	humerus	distal epiphysis	FRAG
Zaraa Uul	2	screen	MAMM								FRAG	FRAG
Zaraa Uul	2	screen	MAMM								FRAG	FRAG
Zaraa Uul	2	screen	MAMM								FRAG	FRAG
Zaraa Uul	2	screen	SMMAM	medium				S	appendicular	long bone	shaft	FRAG	BURN
Zaraa Uul	2	screen	MAMM					ED	cranial	tooth	enamel + dentine	FRAG
Zaraa Uul	2	screen	VERT					S	appendicular	long bone?	shaft	FRAG
Zaraa Uul	2	mapped	LMLMAM	large				S	appendicular	long bone	shaft	FRAG
Zaraa Uul	2	screen	MAMM							long or flat bone	FRAG	FRAG
Zaraa Uul	2	screen	MAMM							long or flat bone	FRAG	FRAG
Zaraa Uul	2	screen	MAMM							long or flat bone	FRAG	FRAG
Zaraa Uul	2	screen	MAMM							long or flat bone	FRAG	FRAG
Zaraa Uul	2	screen	MAMM							long or flat bone	FRAG	FRAG
Zaraa Uul	2	screen	MAMM							long or flat bone	FRAG	FRAG
Zaraa Uul	2	screen	MAMM							long or flat bone	FRAG	FRAG
Zaraa Uul	2	screen	MAMM							long or flat bone	FRAG	FRAG
Zaraa Uul	2	screen	MAMM							long or flat bone	FRAG	FRAG
Zaraa Uul	2	screen	MAMM							long or flat bone	FRAG	FRAG
Zaraa Uul	2	screen	MAMM							long or flat bone	FRAG	FRAG
Zaraa Uul	2	screen	MAMM							long or flat bone	FRAG	FRAG
Zaraa Uul	2	screen	MAMM							long or flat bone	FRAG	FRAG
Zaraa Uul	2	screen	MAMM							long or flat bone	FRAG	FRAG
Zaraa Uul	2	screen	MAMM							long or flat bone	FRAG	FRAG
Zaraa Uul	2	screen	MAMM							long or flat bone	FRAG	FRAG
Zaraa Uul	2	screen	MAMM							long or flat bone	FRAG	FRAG
Zaraa Uul	2	screen	MAMM							long or flat bone	FRAG	FRAG
Zaraa Uul	2	screen	MAMM							long or flat bone	FRAG	FRAG
Zaraa Uul	2	screen	MAMM							long or flat bone	FRAG	FRAG
Zaraa Uul	2	screen	MAMM							long or flat bone	FRAG	FRAG
Zaraa Uul	2	screen	MAMM							long or flat bone	FRAG	FRAG
Zaraa Uul	2	screen	MAMM							long or flat bone	FRAG	FRAG
Zaraa Uul	2	screen	MAMM							long or flat bone	FRAG	FRAG
Zaraa Uul	2	screen	MAMM							long or flat bone	FRAG	FRAG
Zaraa Uul	2	screen	MAMM							long or flat bone	FRAG	FRAG
Zaraa Uul	2	screen	MAMM							long or flat bone	FRAG	FRAG
Zaraa Uul	2	screen	MAMM							long or flat bone	FRAG	FRAG
Zaraa Uul	2	screen	SMMAM	medium				S	appendicular	long bone	shaft	FRAG
Zaraa Uul	2	screen	SMMAM	medium				S	appendicular	long bone	shaft	FRAG
Zaraa Uul	2	screen	SMMAM	medium				S	appendicular	long bone	shaft	FRAG
Zaraa Uul	2	screen	MAMM								FRAG	FRAG	BURN
Zaraa Uul	2	screen	MAMM								FRAG	FRAG	BURN
Zaraa Uul	2	screen	MAMM								FRAG	FRAG	BURN
Zaraa Uul	2	screen	MAMM								FRAG	FRAG	BURN
Zaraa Uul	2	screen	MAMM								FRAG	FRAG	BURN
Zaraa Uul	2	screen	MAMM								cortical, thick wedge	FRAG
Zaraa Uul	2	screen	MMAM	medium				S	appendicular	long bone	shaft	FRAG		SPRL
Zaraa Uul	2	screen	Lepus tolai	small				C	appendicular	metacarpal	complete	0.98
Zaraa Uul	2	screen	Lepus tolai	small				C	appendicular	phalanx I	complete	1
Zaraa Uul	2	screen	SART	medium	SUNG			P	axial	scapula	medial edge of proximal epiphysis	0.05
Zaraa Uul	2	screen	MAMM								tuberosity	FRAG
Zaraa Uul	2	mapped	SCERV	medium	SUNG	small browser		D	appendicular	radius	medial side of proximal epiphysis	FRAG		IRRSPRL
Zaraa Uul	2	mapped	Equus sp.	large	LUNG	large grazer	right	C	cranial	maxillary M2	complete	FRAG
Zaraa Uul	2	mapped	Equus sp.	large	LUNG	large grazer			cranial	tooth	FRAG	FRAG
Zaraa Uul	2	mapped	Equus sp.	large	LUNG	large grazer			cranial	tooth	FRAG	FRAG
Zaraa Uul	2	mapped	Equus sp.	large	LUNG	large grazer			cranial	tooth	FRAG	FRAG
Zaraa Uul	2	mapped	Equus sp.	large	LUNG	large grazer			cranial	tooth	FRAG	FRAG
Zaraa Uul	2	mapped	Equus sp.	large	LUNG	large grazer			cranial	tooth	FRAG	FRAG
Zaraa Uul	2	mapped	Equus sp.	large	LUNG	large grazer			cranial	tooth	FRAG	FRAG
Zaraa Uul	2	mapped	Equus sp.	large	LUNG	large grazer			cranial	tooth	FRAG	FRAG
Zaraa Uul	2	mapped	Equus sp.	large	LUNG	large grazer			cranial	tooth	FRAG	FRAG
Zaraa Uul	2	mapped	Equus sp.	large	LUNG	large grazer			cranial	tooth	FRAG	FRAG
Zaraa Uul	2	mapped	MLMAM	large						long or flat bone	cortical	FRAG
Zaraa Uul	2	mapped	MLMAM	large						long or flat bone	cortical	FRAG
Zaraa Uul	2	screen	MAMM								FRAG	FRAG
Zaraa Uul	2	screen	MAMM								FRAG	FRAG
Zaraa Uul	2	screen	MAMM								FRAG	FRAG
Zaraa Uul	2	screen	MAMM								FRAG	FRAG
Zaraa Uul	2	screen	MAMM								FRAG	FRAG
Zaraa Uul	2	screen	MAMM								FRAG	FRAG
Zaraa Uul	2	screen	MAMM								FRAG	FRAG
Zaraa Uul	2	screen	MAMM								FRAG	FRAG
Zaraa Uul	2	screen	MAMM								FRAG	FRAG
Zaraa Uul	2	screen	MAMM								FRAG	FRAG
Zaraa Uul	2	screen	MAMM								FRAG	FRAG
Zaraa Uul	2	screen	MAMM								FRAG	FRAG
Zaraa Uul	2	screen	MAMM								FRAG	FRAG
Zaraa Uul	2	screen	MAMM								FRAG	FRAG
Zaraa Uul	2	screen	MAMM								FRAG	FRAG
Zaraa Uul	2	screen	MAMM								FRAG	FRAG
Zaraa Uul	2	screen	MAMM								FRAG	FRAG
Zaraa Uul	2	screen	MCSMAM	small				S	appendicular	long bone	shaft	FRAG
Zaraa Uul	2	screen	MCSMAM	small				S	appendicular	long bone	shaft	FRAG
Zaraa Uul	2	screen	SMMAM	medium				S	appendicular	long bone	shaft	FRAG		SPRL
Zaraa Uul	2	screen	MAMM								trabecular	FRAG
Zaraa Uul	2	mapped	LMAM	large				S	appendicular	long bone	shaft	FRAG
Zaraa Uul	2	mapped	LMAM	large				S	appendicular	long bone	shaft	FRAG
Zaraa Uul	2	screen	MAMM								cortical	FRAG
Zaraa Uul	2	screen	MAMM								cortical	FRAG
Zaraa Uul	2	screen	MAMM								cortical	FRAG
Zaraa Uul	2	screen	MAMM								cortical	FRAG
Zaraa Uul	2	screen	MAMM								cortical	FRAG
Zaraa Uul	2	screen	MAMM								cortical	FRAG
Zaraa Uul	2	screen	MAMM								cortical	FRAG
Zaraa Uul	2	screen	MAMM								cortical	FRAG
Zaraa Uul	2	screen	MAMM								cortical	FRAG
Zaraa Uul	2	screen	MAMM								cortical	FRAG
Zaraa Uul	2	screen	MAMM								cortical	FRAG
Zaraa Uul	2	screen	MAMM								cortical	FRAG
Zaraa Uul	2	screen	MAMM								cortical	FRAG
Zaraa Uul	2	screen	MAMM								cortical	FRAG
Zaraa Uul	2	screen	MAMM								cortical	FRAG
Zaraa Uul	2	screen	MAMM								cortical	FRAG
Zaraa Uul	2	screen	MAMM								cortical	FRAG
Zaraa Uul	2	screen	MAMM								cortical	FRAG
Zaraa Uul	2	screen	MAMM								cortical	FRAG
Zaraa Uul	2	screen	MAMM								cortical	FRAG
Zaraa Uul	2	screen	MAMM								cortical	FRAG
Zaraa Uul	2	screen	MAMM								cortical	FRAG
Zaraa Uul	2	screen	MAMM								cortical	FRAG
Zaraa Uul	2	screen	MAMM								cortical	FRAG
Zaraa Uul	2	screen	MAMM								cortical	FRAG
Zaraa Uul	2	screen	MAMM								cortical	FRAG
Zaraa Uul	2	screen	MAMM								cortical	FRAG
Zaraa Uul	2	screen	UNG		UNG	UNG			cranial	tooth	FRAG	FRAG
Zaraa Uul	2	screen	UNG		UNG	UNG			cranial	tooth	FRAG	FRAG
Zaraa Uul	2	screen	UNG		UNG	UNG			cranial	tooth	FRAG	FRAG
Zaraa Uul	2	screen	UNG		UNG	UNG			cranial	tooth	FRAG	FRAG
Zaraa Uul	2	screen	UNG		UNG	UNG			cranial	tooth	FRAG	FRAG
Zaraa Uul	2	screen	UNG		UNG	UNG			cranial	tooth	FRAG	FRAG
Zaraa Uul	2	screen	UNG		UNG	UNG			cranial	tooth	FRAG	FRAG
Zaraa Uul	2	screen	UNG		UNG	UNG			cranial	tooth	FRAG	FRAG
Zaraa Uul	2	screen	MAMM					E	cranial	tooth	enamel	FRAG
Zaraa Uul	2	screen	SMMAM	medium				S	appendicular	long bone	shaft	FRAG
Zaraa Uul	2	screen	SMMAM	medium				S	appendicular	long bone	shaft	FRAG
Zaraa Uul	2	screen	SMMAM	medium				S	appendicular	long bone	shaft	FRAG
Zaraa Uul	2	screen	SMMAM	medium				S	appendicular	long bone	shaft	FRAG
Zaraa Uul	2	screen	SMMAM	medium				S	appendicular	long bone	shaft	FRAG
Zaraa Uul	2	screen	MLMAM	large							trabecular with cortical	FRAG
Zaraa Uul	2	screen	SMMAM	medium				S	appendicular	long bone	shaft	FRAG	BURN
Zaraa Uul	2	screen	SMMAM	medium				S	appendicular	long bone	shaft	FRAG	BURN
Zaraa Uul	2	screen	SMMAM	medium				S	appendicular	long bone	shaft	FRAG	BURN
Zaraa Uul	2	screen	VERT								cortical	FRAG	BURN
Zaraa Uul	2	screen	MAMM							long or flat bone	cortical	FRAG	WRK
Zaraa Uul	2	screen	ANIM								cortical	FRAG	WRK
Zaraa Uul	2	mapped	SMMAM	medium				S	appendicular	long bone	shaft	FRAG
Zaraa Uul	2	screen	SMMAM	medium				S	appendicular	long bone	shaft	FRAG
Zaraa Uul	2	screen	SMMAM	medium				S	axial	rib	shaft	FRAG
Zaraa Uul	2	screen	MAMM					E	cranial	tooth	enamel	FRAG
Zaraa Uul	2	screen	MAMM					E	cranial	tooth	enamel	FRAG
Zaraa Uul	2	screen	MAMM					E	cranial	tooth	enamel	FRAG
Zaraa Uul	2	screen	MAMM					E	cranial	tooth	enamel	FRAG
Zaraa Uul	2	screen	MAMM					E	cranial	tooth	enamel	FRAG
Zaraa Uul	2	screen	MAMM					E	cranial	tooth	enamel	FRAG
Zaraa Uul	2	screen	MMAM	medium				S	appendicular	long bone	shaft	FRAG
Zaraa Uul	2	screen	MAMM								trabecular	FRAG
Zaraa Uul	2	screen	SMMAM	medium				S	appendicular	long bone	shaft	FRAG
Zaraa Uul	2	screen	SMMAM	medium				S	appendicular	long bone	shaft	FRAG
Zaraa Uul	2	screen	SMMAM	medium				S	appendicular	long bone	shaft	FRAG
Zaraa Uul	2	screen	SMMAM	medium				S	appendicular	long bone	shaft	FRAG
Zaraa Uul	2	screen	SMMAM	medium				S	appendicular	long bone	shaft	FRAG
Zaraa Uul	2	screen	SMMAM	medium				S	appendicular	long bone	shaft	FRAG
Zaraa Uul	2	screen	SMMAM	medium				S	appendicular	long bone	shaft	FRAG
Zaraa Uul	2	screen	MAMM								cortical	FRAG
Zaraa Uul	2	screen	MAMM								cortical	FRAG
Zaraa Uul	2	screen	MAMM								cortical	FRAG
Zaraa Uul	2	screen	MAMM								cortical	FRAG
Zaraa Uul	2	screen	MAMM								cortical	FRAG
Zaraa Uul	2	screen	MAMM								cortical	FRAG
Zaraa Uul	2	screen	MAMM								cortical	FRAG
Zaraa Uul	2	screen	MAMM								cortical	FRAG
Zaraa Uul	2	screen	MAMM								cortical	FRAG
Zaraa Uul	2	screen	MAMM								cortical	FRAG
Zaraa Uul	2	screen	MAMM								cortical	FRAG
Zaraa Uul	2	screen	MAMM								cortical	FRAG
Zaraa Uul	2	screen	MAMM								cortical	FRAG
Zaraa Uul	2	screen	MAMM								cortical	FRAG
Zaraa Uul	2	screen	MAMM								cortical	FRAG
Zaraa Uul	2	screen	MAMM								cortical	FRAG
Zaraa Uul	2	screen	MAMM								cortical	FRAG
Zaraa Uul	2	screen	MAMM								cortical	FRAG
Zaraa Uul	2	screen	MAMM								cortical	FRAG
Zaraa Uul	2	screen	MAMM								cortical	FRAG
Zaraa Uul	2	screen	MAMM								cortical	FRAG
Zaraa Uul	2	screen	MAMM								cortical	FRAG
Zaraa Uul	2	screen	MAMM								cortical	FRAG
Zaraa Uul	2	screen	MAMM								cortical	FRAG
Zaraa Uul	2	screen	MAMM								cortical	FRAG
Zaraa Uul	2	screen	MAMM								cortical	FRAG
Zaraa Uul	2	screen	MAMM								cortical	FRAG
Zaraa Uul	2	screen	MAMM								cortical	FRAG
Zaraa Uul	2	screen	MAMM								cortical	FRAG
Zaraa Uul	2	screen	MAMM								cortical	FRAG
Zaraa Uul	2	screen	MAMM								cortical	FRAG
Zaraa Uul	2	screen	MAMM								cortical	FRAG
Zaraa Uul	2	screen	MAMM								cortical	FRAG
Zaraa Uul	2	screen	MAMM								cortical	FRAG
Zaraa Uul	2	screen	MCSMAM	small				S	appendicular	long bone	shaft	FRAG
Zaraa Uul	2	screen	MCSMAM	small				S	appendicular	long bone	shaft	FRAG
Zaraa Uul	2	screen	MCSMAM	small				S	appendicular	long bone	shaft	FRAG
Zaraa Uul	2	screen	MCSMAM	small				S	appendicular	long bone	shaft	FRAG
Zaraa Uul	2	screen	VERT								FRAG	FRAG	BURN
Zaraa Uul	2	screen	MMAM	medium				S	appendicular	long bone	shaft near epiphysis	FRAG	BURN
Zaraa Uul	2	screen	SMMAM	medium				S	axial	rib	shaft	FRAG
Zaraa Uul	2	screen	SMMAM	medium				S	axial	rib	shaft	FRAG
Zaraa Uul	2	screen	Lepus tolai	small			left	P	appendicular	ulna	articular suface (for radius)	0.15
Zaraa Uul	2	screen	Lepus tolai	small				P+	appendicular	proximal radius	epiphysis + shaft	0.15
Zaraa Uul	2	mapped	MMAM	medium				S	appendicular	long bone	shaft	FRAG		SPLINT
Zaraa Uul	2	mapped	SART	medium	SUNG			S	appendicular	long bone	shaft	FRAG
Zaraa Uul	2	mapped	SMBOVID	large	MUNG		left		axial	scapula	distal, keel missing	0.45
Zaraa Uul	2	mapped	SAVES	micro	SAVES		left	D+	appendicular	ulna	distal + shaft	0.5
Zaraa Uul	2	mapped	LMAM	large				S	appendicular	long bone	shaft	FRAG
Zaraa Uul	2	mapped	Vulpes sp.	small	MCARN		left	C	appendicular	calcaneus	complete	1
Zaraa Uul	2	mapped	LART	large	LUNG			C	appendicular	sesmoid	complete	1
Zaraa Uul	2	screen	SMMAM	medium						long or flat bone	FRAG	FRAG		SPLINT
Zaraa Uul	2	screen	SMMAM	medium						long or flat bone	FRAG	FRAG		SPLINT
Zaraa Uul	2	screen	SMMAM	medium						long or flat bone	FRAG	FRAG		SPLINT
Zaraa Uul	2	screen	SMMAM	medium						long or flat bone	FRAG	FRAG		SPLINT
Zaraa Uul	2	screen	SMMAM	medium						long or flat bone	FRAG	FRAG		SPLINT
Zaraa Uul	2	screen	SMMAM	medium						long or flat bone	FRAG	FRAG		SPLINT
Zaraa Uul	2	screen	SMMAM	medium						long or flat bone	FRAG	FRAG		SPLINT
Zaraa Uul	2	screen	SMMAM	medium						long or flat bone	FRAG	FRAG		SPLINT
Zaraa Uul	2	screen	SMMAM	medium						long or flat bone	FRAG	FRAG		SPLINT
Zaraa Uul	2	screen	SMMAM	medium						long or flat bone	FRAG	FRAG		SPLINT
Zaraa Uul	2	screen	SMMAM	medium						long or flat bone	FRAG	FRAG		SPLINT
Zaraa Uul	2	screen	SMMAM	medium						long or flat bone	FRAG	FRAG		SPLINT
Zaraa Uul	2	screen	SMMAM	medium						long or flat bone	FRAG	FRAG		SPLINT
Zaraa Uul	2	screen	SMMAM	medium						long or flat bone	FRAG	FRAG		SPLINT
Zaraa Uul	2	screen	SMMAM	medium						long or flat bone	FRAG	FRAG		SPLINT
Zaraa Uul	2	screen	SMMAM	medium						long or flat bone	FRAG	FRAG		SPLINT
Zaraa Uul	2	screen	SMMAM	medium						long or flat bone	FRAG	FRAG		SPLINT
Zaraa Uul	2	screen	SMMAM	medium						long or flat bone	FRAG	FRAG		SPLINT
Zaraa Uul	2	screen	LMLMAM	large				E	cranial	tooth	enamel	FRAG
Zaraa Uul	2	screen	LMLMAM	large				E	cranial	tooth	enamel	FRAG
Zaraa Uul	2	screen	SVERT	small				S	appendicular	long bone	shaft	FRAG
Zaraa Uul	2	screen	SVERT	small				S	appendicular	long bone	shaft	FRAG
Zaraa Uul	2	screen	SVERT	small				S	appendicular	long bone	shaft	FRAG
Zaraa Uul	2	screen	MAMM								trabecular	FRAG
Zaraa Uul	2	screen	MAMM								trabecular	FRAG
Zaraa Uul	2	screen	MAMM								trabecular	FRAG
Zaraa Uul	2	screen	LMLMAM	large				S	appendicular	long bone	shaft	FRAG
Zaraa Uul	2	screen	LMLMAM	large				S	appendicular	long bone	shaft	FRAG
Zaraa Uul	2	screen	LMLMAM	large				S	appendicular	long bone	shaft	FRAG
Zaraa Uul	2	screen	LMLMAM	large					axial	flat bone	cortical	FRAG
Zaraa Uul	2	screen	LMLMAM	large					axial	flat bone	cortical	FRAG
Zaraa Uul	2	screen	LMLMAM	large					axial	flat bone	cortical	FRAG
Zaraa Uul	2	screen	SMMAM	medium				S	axial	rib	shaft	FRAG
Zaraa Uul	2	screen	SMAM	small				S	appendicular	long bone	shaft	FRAG	BURN/CUT
Zaraa Uul	2	screen	SMAM	small				S	appendicular	long bone	shaft	FRAG	BURN/CUT
Zaraa Uul	2	screen	MLMAM	large						long or flat bone	cortical	FRAG	BURN
Zaraa Uul	2	mapped	Sus scrofa	large	LUNG			ED	cranial	mandibular incisor	labial half	0.25
Zaraa Uul	2	mapped	SMMAM	medium				S	appendicular	long bone	shaft	FRAG
Zaraa Uul	2	mapped	SMMAM	medium				S	appendicular	long bone	shaft	FRAG
Zaraa Uul	2	mapped	SMMAM	medium				S	appendicular	long bone	shaft	FRAG
Zaraa Uul	2	screen	Lepus tolai	small			right	P+	appendicular	calcaneus	tibial articular surface + distal shaft	0.8		SPLT
Zaraa Uul	2	screen	SMBOVID	large	MUNG		left	C	appendicular	navicular	complete	1
Zaraa Uul	2	screen	LUNG	large	LUNG			E	cranial	tooth	enamel	FRAG
Zaraa Uul	2	screen	SMMAM	medium							FRAG	FRAG
Zaraa Uul	2	screen	SMMAM	medium							FRAG	FRAG
Zaraa Uul	2	screen	SLVERT								FRAG	FRAG
Zaraa Uul	2	screen	SLVERT								FRAG	FRAG
Zaraa Uul	2	screen	SLVERT								FRAG	FRAG
Zaraa Uul	2	screen	SLVERT								FRAG	FRAG
Zaraa Uul	2	screen	SLMAM							long or flat bone	splinters	FRAG
Zaraa Uul	2	screen	SLMAM							long or flat bone	splinters	FRAG
Zaraa Uul	2	screen	SLMAM							long or flat bone	splinters	FRAG
Zaraa Uul	2	screen	SLMAM							long or flat bone	splinters	FRAG
Zaraa Uul	2	screen	SLMAM							long or flat bone	splinters	FRAG
Zaraa Uul	2	screen	SLMAM							long or flat bone	splinters	FRAG
Zaraa Uul	2	screen	SLMAM							long or flat bone	splinters	FRAG
Zaraa Uul	2	screen	MLMAM	large						long or flat bone	cortical	FRAG	BURN
Zaraa Uul	2	screen	MLMAM	large						long or flat bone	cortical	FRAG	BURN
Zaraa Uul	2	screen	SLMAM							long or flat bone	cortical	FRAG	BURN
Zaraa Uul	2	screen	MLMAM	large							FRAG	FRAG
Zaraa Uul	2	screen	MLMAM	large				S	appendicular	long bone	shaft	FRAG	WRK
Zaraa Uul	2	screen	LMAM	large				S	appendicular	long bone	shaft	FRAG
Zaraa Uul	2	screen	Antilopinae	medium	SUNG	small mixed			cranial	horn	FRAG	FRAG
Zaraa Uul	2	screen	MLUNG	large	LUNG			E	cranial	tooth	enamel	FRAG
Zaraa Uul	2	screen	SMMAM	medium				S	appendicular	long bone	shaft	FRAG
Zaraa Uul	2	screen	SMMAM	medium				S	appendicular	long bone	shaft	FRAG
Zaraa Uul	2	screen	SMMAM	medium				S	appendicular	long bone	shaft	FRAG
Zaraa Uul	2	screen	SMMAM	medium				S	appendicular	long bone	shaft	FRAG
Zaraa Uul	2	screen	SMMAM	medium				S	appendicular	long bone	shaft	FRAG
Zaraa Uul	2	screen	MLMMAM	large				S	appendicular	long bone	shaft	FRAG
Zaraa Uul	2	screen	MLMAM	large							FRAG	FRAG
Zaraa Uul	2	screen	MLMAM	large							FRAG	FRAG
Zaraa Uul	2	screen	MLMAM	large							FRAG	FRAG
Zaraa Uul	2	screen	MLMAM	large							FRAG	FRAG
Zaraa Uul	2	screen	MLMAM	large							FRAG	FRAG
Zaraa Uul	2	screen	MLMAM	large							FRAG	FRAG	BURN
Zaraa Uul	2	screen	MLMAM	large							FRAG	FRAG	BURN
Zaraa Uul	2	screen	SMMAM	medium							cortical	FRAG	BURN
Zaraa Uul	2	screen	MLMAM	large						long or flat bone	FRAG	FRAG	BURN
Zaraa Uul	2	mapped	SMART	large	MUNG			S	appendicular	tibia	anterior mid-shaft	FRAG		SPRL
Zaraa Uul	2	mapped	MBOVID	large	MUNG			D	appendicular	metapodial	distal condyle (1)	0.1	GNW			Y
Zaraa Uul	2	mapped	LMLMAM	large				S	appendicular	long bone	shaft	FRAG
Zaraa Uul	2	screen	MLMAM	large						long or flat bone	cortical	FRAG
Zaraa Uul	2	screen	MLMAM	large						long or flat bone	cortical	FRAG
Zaraa Uul	2	screen	MLMAM	large						long or flat bone	cortical	FRAG
Zaraa Uul	2	screen	MLMAM	large				E	cranial	tooth	enamel	FRAG
Zaraa Uul	2	mapped	SMAM	small				S	appendicular	long bone	shaft	FRAG
Zaraa Uul	2	mapped	LMLMAM	large			left	P	appendicular	femur	posterior edge or trocanter - marrow cracking?	0.1
Zaraa Uul	2	mapped	SMART	large	MUNG				axial	innominate	fragment of illium body	0.15	GNW
Zaraa Uul	2	collected	Equus sp.	large	LUNG	large grazer			cranial	maxillary molar	mid-section	0.5
Zaraa Uul	2	collected	MLMAM	large				S	appendicular	long bone	shaft	FRAG	GNW	SPLT
Zaraa Uul	2	screen	SLMAM								cortical	FRAG
Zaraa Uul	2	screen	SLMAM								cortical	FRAG
Zaraa Uul	2	screen	SLMAM								cortical	FRAG
Zaraa Uul	2	screen	SLMAM								cortical	FRAG
Zaraa Uul	2	screen	SLMAM								cortical	FRAG
Zaraa Uul	2	screen	SLMAM								cortical	FRAG
Zaraa Uul	2	screen	SLMAM								cortical	FRAG
Zaraa Uul	2	screen	SLMAM								cortical	FRAG
Zaraa Uul	2	screen	SLMAM								cortical	FRAG
Zaraa Uul	2	screen	SLMAM								cortical	FRAG
Zaraa Uul	2	screen	SLMAM								cortical	FRAG
Zaraa Uul	2	screen	SLMAM								cortical	FRAG
Zaraa Uul	2	screen	SLMAM								cortical	FRAG
Zaraa Uul	2	screen	SLMAM								cortical	FRAG
Zaraa Uul	2	screen	SLMAM								cortical	FRAG
Zaraa Uul	2	screen	SLMAM								cortical	FRAG
Zaraa Uul	2	screen	SLMAM								cortical	FRAG
Zaraa Uul	2	screen	SLMAM								cortical	FRAG
Zaraa Uul	2	screen	SLMAM								cortical	FRAG
Zaraa Uul	2	screen	SLMAM								cortical	FRAG
Zaraa Uul	2	screen	SLMAM								cortical	FRAG
Zaraa Uul	2	screen	SLMAM								cortical	FRAG
Zaraa Uul	2	screen	SLMAM								cortical	FRAG
Zaraa Uul	2	screen	SLMAM								cortical	FRAG
Zaraa Uul	2	screen	SLMAM								cortical	FRAG
Zaraa Uul	2	screen	SLMAM								cortical	FRAG
Zaraa Uul	2	screen	SLMAM								cortical	FRAG
Zaraa Uul	2	screen	SLMAM								cortical	FRAG
Zaraa Uul	2	screen	SLMAM								cortical	FRAG
Zaraa Uul	2	screen	SLMAM								cortical	FRAG
Zaraa Uul	2	screen	SLMAM								cortical	FRAG
Zaraa Uul	2	screen	SLMAM								cortical	FRAG
Zaraa Uul	2	screen	SLMAM								cortical	FRAG
Zaraa Uul	2	screen	SLMAM								cortical	FRAG
Zaraa Uul	2	screen	SLMAM								cortical	FRAG
Zaraa Uul	2	screen	SLMAM								cortical	FRAG
Zaraa Uul	2	screen	SLMAM								cortical	FRAG
Zaraa Uul	2	screen	SLMAM								cortical	FRAG
Zaraa Uul	2	screen	SLMAM								cortical	FRAG
Zaraa Uul	2	screen	SLMAM								cortical	FRAG
Zaraa Uul	2	screen	SLMAM								cortical	FRAG
Zaraa Uul	2	screen	SLMAM								cortical	FRAG
Zaraa Uul	2	screen	SLMAM								cortical	FRAG
Zaraa Uul	2	screen	SLMAM								cortical	FRAG
Zaraa Uul	2	screen	SLMAM								cortical	FRAG
Zaraa Uul	2	screen	SLMAM								cortical	FRAG
Zaraa Uul	2	screen	SMMAM					S	appendicular	long bone	shaft	FRAG
Zaraa Uul	2	screen	SMMAM					S	appendicular	long bone	shaft	FRAG
Zaraa Uul	2	screen	SMMAM					S	appendicular	long bone	shaft	FRAG
Zaraa Uul	2	screen	SMMAM					S	appendicular	long bone	shaft	FRAG
Zaraa Uul	2	screen	SMMAM					S	appendicular	long bone	shaft	FRAG
Zaraa Uul	2	screen	SMMAM					S	appendicular	long bone	shaft	FRAG
Zaraa Uul	2	screen	SMMAM					S	appendicular	long bone	shaft	FRAG
Zaraa Uul	2	screen	SMMAM					S	appendicular	long bone	shaft	FRAG
Zaraa Uul	2	screen	SVERT	small				S	appendicular	long bone	shaft	FRAG
Zaraa Uul	2	screen	SVERT	small				S	appendicular	long bone	shaft	FRAG
Zaraa Uul	2	screen	SVERT	small				S	appendicular	long bone	shaft	FRAG
Zaraa Uul	2	screen	SLMAM								trabecular	FRAG
Zaraa Uul	2	screen	SLMAM								trabecular	FRAG
Zaraa Uul	2	screen	SLMAM								trabecular	FRAG
Zaraa Uul	2	screen	SLMAM								trabecular	FRAG
Zaraa Uul	2	screen	SLMAM								trabecular	FRAG
Zaraa Uul	2	screen	SLMAM								trabecular	FRAG
Zaraa Uul	2	screen	SLMAM								trabecular	FRAG
Zaraa Uul	2	screen	SLMAM								trabecular	FRAG
Zaraa Uul	2	screen	UNG		UNG	UNG			cranial	tooth	FRAG	FRAG
Zaraa Uul	2	screen	UNG		UNG	UNG			cranial	tooth	FRAG	FRAG
Zaraa Uul	2	screen	UNG		UNG	UNG			cranial	tooth	FRAG	FRAG
Zaraa Uul	2	screen	UNG		UNG	UNG			cranial	tooth	FRAG	FRAG
Zaraa Uul	2	screen	UNG		UNG	UNG			cranial	tooth	FRAG	FRAG
Zaraa Uul	2	screen	UNG		UNG	UNG			cranial	tooth	FRAG	FRAG
Zaraa Uul	2	screen	UNG		UNG	UNG			cranial	tooth	FRAG	FRAG
Zaraa Uul	2	screen	UNG		UNG	UNG			cranial	tooth	FRAG	FRAG
Zaraa Uul	2	screen	UNG		UNG	UNG			cranial	tooth	FRAG	FRAG
Zaraa Uul	2	screen	Equus sp.	large	LUNG	large grazer			cranial	tooth	FRAG	FRAG
Zaraa Uul	2	screen	Equus sp.	large	LUNG	large grazer			cranial	tooth	FRAG	FRAG
Zaraa Uul	2	screen	MCMAM	small						long or flat bone	cortical	FRAG
Zaraa Uul	2	screen	MCMAM	small						long or flat bone	cortical	FRAG
Zaraa Uul	2	screen	MCMAM	small						long or flat bone	cortical	FRAG
Zaraa Uul	2	screen	MCMAM	small						long or flat bone	cortical	FRAG
Zaraa Uul	2	screen	SMAM	small			right	S	appendicular	long bone	shaft	FRAG	BURN
Zaraa Uul	2	screen	SMAM	small			right	S	appendicular	long bone	shaft	FRAG	BURN
Zaraa Uul	2	screen	MLMAM	large				S		long or flat bone	shaft	FRAG
Zaraa Uul	2	screen	MLMAM	large				S		long or flat bone	shaft	FRAG
Zaraa Uul	2	screen	MLMAM	large				S		long or flat bone	shaft	FRAG
Zaraa Uul	2	screen	MLMAM	large				S		long or flat bone	shaft	FRAG
Zaraa Uul	2	screen	MLMAM	large				S		long or flat bone	shaft	FRAG
Zaraa Uul	2	screen	MLMAM	large				S		long or flat bone	shaft	FRAG
Zaraa Uul	2	screen	MLMAM	large				S		long or flat bone	shaft	FRAG
Zaraa Uul	2	screen	MLMAM	large				S		long or flat bone	shaft	FRAG
Zaraa Uul	2	screen	MLMAM	large				S		long or flat bone	shaft	FRAG
Zaraa Uul	2	screen	Lepus tolai	small				P+	appendicular	tibia	medial portion of proximal + some shaft	0.15		SPRL		Y
Zaraa Uul	2	screen	MLMAM	large				S		long or flat bone	shaft	FRAG	GNW
Zaraa Uul	2	screen	SMMAM	medium				S	appendicular	long bone	shaft	FRAG
Zaraa Uul	2	screen	VERT								FRAG	FRAG
Zaraa Uul	2	screen	VERT								FRAG	FRAG
Zaraa Uul	2	screen	VERT								FRAG	FRAG
Zaraa Uul	2	screen	VERT								FRAG	FRAG
Zaraa Uul	2	screen	Lepus tolai	small				C	appendicular	phalanx II	complete	1	WRK
Zaraa Uul	2	screen	LMART	large	LUNG			S	appendicular	humerus	shaft with foramen	FRAG	GNW	SPRL
Zaraa Uul	2	screen	VERT								FRAG	FRAG
Zaraa Uul	2	screen	VERT								FRAG	FRAG
Zaraa Uul	2	screen	VERT								FRAG	FRAG
Zaraa Uul	2	screen	VERT								FRAG	FRAG
Zaraa Uul	2	screen	VERT								FRAG	FRAG
Zaraa Uul	2	screen	VERT								FRAG	FRAG
Zaraa Uul	2	screen	VERT								FRAG	FRAG
Zaraa Uul	2	screen	VERT								FRAG	FRAG
Zaraa Uul	2	screen	VERT								FRAG	FRAG
Zaraa Uul	2	screen	VERT								FRAG	FRAG
Zaraa Uul	2	screen	VERT								FRAG	FRAG
Zaraa Uul	2	screen	VERT								FRAG	FRAG
Zaraa Uul	2	screen	VERT								FRAG	FRAG
Zaraa Uul	2	screen	VERT								FRAG	FRAG
Zaraa Uul	2	screen	VERT								FRAG	FRAG
Zaraa Uul	2	screen	VERT								FRAG	FRAG
Zaraa Uul	2	screen	VERT								FRAG	FRAG
Zaraa Uul	2	screen	VERT								FRAG	FRAG
Zaraa Uul	2	screen	LUNG	large	LUNG			ED	cranial	tooth	FRAG	FRAG
Zaraa Uul	2	screen	LUNG	large	LUNG			ED	cranial	tooth	FRAG	FRAG
Zaraa Uul	2	screen	LUNG	large	LUNG			ED	cranial	tooth	FRAG	FRAG
Zaraa Uul	2	screen	LUNG	large	LUNG			ED	cranial	tooth	FRAG	FRAG
Zaraa Uul	2	screen	LUNG	large	LUNG			ED	cranial	tooth	FRAG	FRAG
Zaraa Uul	2	screen	LUNG	large	LUNG			ED	cranial	tooth	FRAG	FRAG
Zaraa Uul	2	mapped	Equus sp.	large	LUNG	large grazer		ED	cranial	maxillary molar	FRAG	0.5
Zaraa Uul	2	mapped	LMLMAM	large				S	appendicular	long bone	shaft	FRAG
Zaraa Uul	2	screen	Rodentia	micro				D+	appendicular	tibia	distal epiphysis + shaft	0.4
Zaraa Uul	2	screen	MAMM								FRAG	FRAG
Zaraa Uul	2	screen	MAMM								FRAG	FRAG
Zaraa Uul	2	screen	MAMM								FRAG	FRAG
Zaraa Uul	2	screen	MAMM								FRAG	FRAG
Zaraa Uul	2	screen	MAMM								FRAG	FRAG
Zaraa Uul	2	screen	MAMM								FRAG	FRAG
Zaraa Uul	2	screen	MAMM								FRAG	FRAG
Zaraa Uul	2	screen	MAMM								FRAG	FRAG
Zaraa Uul	2	screen	MAMM								FRAG	FRAG
Zaraa Uul	2	screen	MAMM								FRAG	FRAG
Zaraa Uul	2	screen	MAMM								FRAG	FRAG
Zaraa Uul	2	screen	MAMM								FRAG	FRAG
Zaraa Uul	2	screen	MAMM								FRAG	FRAG
Zaraa Uul	2	screen	MAMM								FRAG	FRAG
Zaraa Uul	2	screen	MAMM								FRAG	FRAG
Zaraa Uul	2	screen	MAMM								FRAG	FRAG
Zaraa Uul	2	screen	MAMM								FRAG	FRAG
Zaraa Uul	2	screen	MAMM								FRAG	FRAG
Zaraa Uul	2	screen	MAMM								FRAG	FRAG
Zaraa Uul	2	screen	MAMM								FRAG	FRAG
Zaraa Uul	2	screen	MAMM								FRAG	FRAG
Zaraa Uul	2	screen	MAMM								FRAG	FRAG
Zaraa Uul	2	screen	MAMM								FRAG	FRAG
Zaraa Uul	2	screen	MAMM								FRAG	FRAG
Zaraa Uul	2	screen	MAMM								FRAG	FRAG
Zaraa Uul	2	screen	MAMM								FRAG	FRAG
Zaraa Uul	2	screen	MAMM								FRAG	FRAG
Zaraa Uul	2	screen	MAMM								FRAG	FRAG
Zaraa Uul	2	screen	MAMM								FRAG	FRAG
Zaraa Uul	2	screen	MAMM								FRAG	FRAG
Zaraa Uul	2	screen	MAMM								FRAG	FRAG
Zaraa Uul	2	screen	MAMM								FRAG	FRAG
Zaraa Uul	2	screen	MAMM								FRAG	FRAG
Zaraa Uul	2	screen	MAMM								FRAG	FRAG
Zaraa Uul	2	screen	MAMM								FRAG	FRAG
Zaraa Uul	2	screen	MAMM								FRAG	FRAG
Zaraa Uul	2	screen	MAMM								FRAG	FRAG
Zaraa Uul	2	screen	MAMM								FRAG	FRAG
Zaraa Uul	2	screen	MAMM								FRAG	FRAG
Zaraa Uul	2	screen	MAMM								FRAG	FRAG
Zaraa Uul	2	screen	MAMM								FRAG	FRAG
Zaraa Uul	2	screen	MAMM								FRAG	FRAG
Zaraa Uul	2	screen	MAMM								FRAG	FRAG
Zaraa Uul	2	screen	MAMM								FRAG	FRAG
Zaraa Uul	2	screen	MAMM								FRAG	FRAG
Zaraa Uul	2	screen	MAMM								FRAG	FRAG
Zaraa Uul	2	screen	MAMM								FRAG	FRAG
Zaraa Uul	2	screen	MAMM								FRAG	FRAG
Zaraa Uul	2	screen	MAMM								FRAG	FRAG
Zaraa Uul	2	screen	MAMM								FRAG	FRAG
Zaraa Uul	2	screen	MAMM								FRAG	FRAG
Zaraa Uul	2	screen	MAMM								FRAG	FRAG
Zaraa Uul	2	screen	MAMM								FRAG	FRAG
Zaraa Uul	2	screen	MAMM								FRAG	FRAG
Zaraa Uul	2	screen	MAMM								FRAG	FRAG
Zaraa Uul	2	screen	MAMM								FRAG	FRAG
Zaraa Uul	2	screen	MAMM								FRAG	FRAG
Zaraa Uul	2	screen	MAMM								FRAG	FRAG
Zaraa Uul	2	screen	MAMM								FRAG	FRAG
Zaraa Uul	2	screen	MAMM								FRAG	FRAG
Zaraa Uul	2	screen	MAMM								FRAG	FRAG
Zaraa Uul	2	screen	MAMM								FRAG	FRAG
Zaraa Uul	2	screen	MAMM								FRAG	FRAG
Zaraa Uul	2	screen	MAMM								FRAG	FRAG
Zaraa Uul	2	screen	MAMM								FRAG	FRAG
Zaraa Uul	2	screen	LMLMAM	large					cranial	tooth	FRAG	FRAG
Zaraa Uul	2	screen	LMLMAM	large					cranial	tooth	FRAG	FRAG
Zaraa Uul	2	screen	LMLMAM	large					cranial	tooth	FRAG	FRAG
Zaraa Uul	2	screen	LMLMAM	large					cranial	tooth	FRAG	FRAG
Zaraa Uul	2	screen	LMLMAM	large					cranial	tooth	FRAG	FRAG
Zaraa Uul	2	screen	LMLMAM	large					cranial	tooth	FRAG	FRAG
Zaraa Uul	2	screen	LMLMAM	large					cranial	tooth	FRAG	FRAG
Zaraa Uul	2	screen	LMLMAM	large					cranial	tooth	FRAG	FRAG
Zaraa Uul	2	screen	LMLMAM	large					cranial	tooth	FRAG	FRAG
Zaraa Uul	2	screen	LMLMAM	large					cranial	tooth	FRAG	FRAG
Zaraa Uul	2	screen	LMLMAM	large					cranial	tooth	FRAG	FRAG
Zaraa Uul	2	screen	LMLMAM	large					cranial	tooth	FRAG	FRAG
Zaraa Uul	2	screen	LMLMAM	large					cranial	tooth	FRAG	FRAG
Zaraa Uul	2	screen	MLMAM	large				S		long or flat bone	shaft	FRAG
Zaraa Uul	2	screen	MLMAM	large				S		long or flat bone	shaft	FRAG
Zaraa Uul	2	screen	MLMAM	large				S		long or flat bone	shaft	FRAG
Zaraa Uul	2	screen	MLMAM	large				S		long or flat bone	shaft	FRAG
Zaraa Uul	2	screen	MLMAM	large				S		long or flat bone	shaft	FRAG
Zaraa Uul	2	screen	MLMAM	large				S		long or flat bone	shaft	FRAG
Zaraa Uul	2	screen	MLMAM	large				S		long or flat bone	shaft	FRAG
Zaraa Uul	2	screen	MLMAM	large					axial	flat	cortical	FRAG
Zaraa Uul	2	screen	MLMAM	large					axial	flat	cortical	FRAG
Zaraa Uul	2	screen	MLMAM	large					axial	flat	cortical	FRAG
Zaraa Uul	2	screen	MLMAM	large					axial	flat	cortical	FRAG
Zaraa Uul	2	screen	SLMAM								trabecular	FRAG
Zaraa Uul	2	screen	SLMAM								trabecular	FRAG
Zaraa Uul	2	screen	SLMAM								trabecular	FRAG
Zaraa Uul	2	screen	SLMAM								trabecular	FRAG
Zaraa Uul	2	screen	SLMAM								trabecular	FRAG	BURN
Zaraa Uul	2	screen	VERT						axial	flat	cortical	FRAG
Zaraa Uul	2	screen	VERT						axial	flat	cortical	FRAG
Zaraa Uul	2	screen	VERT						axial	flat	cortical	FRAG
Zaraa Uul	2	screen	VERT						axial	flat	cortical	FRAG
Zaraa Uul	2	screen	MAMM					EP		epiphysis	epiphysial fragment	FRAG	CUT
Zaraa Uul	2	screen	MAMM					EP		epiphysis	epiphysial fragment	FRAG	CUT
Zaraa Uul	2	screen	Antilopinae	medium	SUNG	small mixed		D	appendicular	phalanx I	distal epiphysis	0.3		SPRL
Zaraa Uul	2	screen	MCMAM	small			left	D+	appendicular	humerus	distal + shaft	0.35
Zaraa Uul	2	screen	SAVES	micro	SAVES		right		axial	coracoid	portion of posterior ventral area, near sternal facet	0.15
Zaraa Uul	2	screen	Lepus tolai	small				C	appendicular	metacarpal	complete	1
Zaraa Uul	2	screen	SMAM	small				S		long or flat bone	shaft	FRAG
Zaraa Uul	2	screen	SMAM	small				S		long or flat bone	shaft	FRAG
Zaraa Uul	2	screen	SVERT	small				S	appendicular	long bone	shaft	FRAG
Zaraa Uul	2	screen	MCMAM	small					axial	flat bone	FRAG	FRAG
Zaraa Uul	2	screen	MLMAM	large						long or flat bone	cortical	FRAG
Zaraa Uul	2	screen	MLMAM	large						long or flat bone	cortical	FRAG
Zaraa Uul	2	screen	MLMAM	large						long or flat bone	cortical	FRAG
Zaraa Uul	2	screen	MLMAM	large						long or flat bone	cortical	FRAG
Zaraa Uul	2	screen	MLMAM	large						long or flat bone	cortical	FRAG
Zaraa Uul	2	screen	MLMAM	large						long or flat bone	cortical	FRAG
Zaraa Uul	2	screen	MLMAM	large						long or flat bone	cortical	FRAG
Zaraa Uul	2	screen	MLMAM	large						long or flat bone	cortical	FRAG
Zaraa Uul	2	screen	MLMAM	large						long or flat bone	cortical	FRAG
Zaraa Uul	2	screen	MLMAM	large						long or flat bone	cortical	FRAG
Zaraa Uul	2	screen	MLMAM	large						long or flat bone	cortical	FRAG
Zaraa Uul	2	screen	MLMAM	large						long or flat bone	cortical	FRAG
Zaraa Uul	2	screen	MLMAM	large						long or flat bone	cortical	FRAG
Zaraa Uul	2	screen	MLMAM	large						long or flat bone	cortical	FRAG
Zaraa Uul	2	screen	MAMM								FRAG	FRAG	BURN/CUT
Zaraa Uul	2	screen	MAMM								FRAG	FRAG	BURN/CUT
Zaraa Uul	2	screen	MLMAM	large					axial	flat bone	FRAG	FRAG
Zaraa Uul	2	screen	MLMAM	large					axial	flat bone	FRAG	FRAG
Zaraa Uul	2	screen	MLMAM	large					axial	flat bone	FRAG	FRAG
Zaraa Uul	2	screen	MLMAM	large					axial	flat bone	FRAG	FRAG
Zaraa Uul	2	screen	LMLMAM	large				S		long or flat bone	shaft	FRAG
Zaraa Uul	2	screen	SLMMAM								FRAG	FRAG	GNW
Zaraa Uul	2	screen	SLMMAM								FRAG	FRAG	GNW
Zaraa Uul	2	screen	LUNG	large	LUNG				cranial	tooth	FRAG	FRAG
Zaraa Uul	2	screen	Martes sp.	micro	SCARN		right		appendicular	calcaneus	posterior	0.6	BURN
Zaraa Uul	2	screen	MCVERT	micro				EP+	appendicular	long bone	epiphysis + shaft	0.5
Zaraa Uul	2	screen	Leporidae	small			left	P	axial	scapula	proximal epiphysal fragment	0.05	GNW
Zaraa Uul	2	mapped	Equus sp.	large	LUNG	large grazer	right	ED	cranial	maxillary molar	split	0.8
Zaraa Uul	2	mapped	Equus sp.	large	LUNG	large grazer	right	ED	cranial	maxillary molar	split	0.8
Zaraa Uul	2	mapped	MLMAM	large					axial	flat bone	FRAG	FRAG
Zaraa Uul	2	mapped	Equus sp.	large	LUNG	large grazer		C	appendicular	pisiforme (carpal)	complete	1
Zaraa Uul	2	screen	Equus sp.	large	LUNG	large grazer	right	ED	cranial	maxillary molar	labial section	0.2	WRK
Zaraa Uul	2	screen	MLMAM	large				ED	cranial	teeth	FRAG	FRAG
Zaraa Uul	2	screen	MLMAM	large				ED	cranial	teeth	FRAG	FRAG
Zaraa Uul	2	screen	MLMAM	large				ED	cranial	teeth	FRAG	FRAG
Zaraa Uul	2	screen	MLMAM	large				ED	cranial	teeth	FRAG	FRAG
Zaraa Uul	2	screen	MLMAM	large				ED	cranial	teeth	FRAG	FRAG
Zaraa Uul	2	screen	MLMAM	large				ED	cranial	teeth	FRAG	FRAG
Zaraa Uul	2	screen	MLMAM	large				ED	cranial	teeth	FRAG	FRAG
Zaraa Uul	2	screen	MLMAM	large				ED	cranial	teeth	FRAG	FRAG
Zaraa Uul	2	screen	MLMAM	large				ED	cranial	teeth	FRAG	FRAG
Zaraa Uul	2	screen	MLMAM	large				ED	cranial	teeth	FRAG	FRAG
Zaraa Uul	2	screen	MLMAM	large				ED	cranial	teeth	FRAG	FRAG
Zaraa Uul	2	screen	MLMAM	large				ED	cranial	teeth	FRAG	FRAG
Zaraa Uul	2	screen	MLMAM	large				ED	cranial	teeth	FRAG	FRAG
Zaraa Uul	2	screen	MLMAM	large				ED	cranial	teeth	FRAG	FRAG
Zaraa Uul	2	screen	SLMAM								FRAG	FRAG
Zaraa Uul	2	screen	SLMAM								FRAG	FRAG
Zaraa Uul	2	screen	SLMAM								FRAG	FRAG
Zaraa Uul	2	screen	SLMAM								FRAG	FRAG
Zaraa Uul	2	screen	SLMAM								FRAG	FRAG
Zaraa Uul	2	screen	SLMAM								FRAG	FRAG
Zaraa Uul	2	screen	SLMAM								FRAG	FRAG
Zaraa Uul	2	screen	SLMAM								FRAG	FRAG
Zaraa Uul	2	screen	SLMAM								FRAG	FRAG
Zaraa Uul	2	screen	SLMAM								FRAG	FRAG
Zaraa Uul	2	screen	SLMAM								FRAG	FRAG
Zaraa Uul	2	screen	SLMAM								FRAG	FRAG
Zaraa Uul	2	screen	SLMAM								FRAG	FRAG
Zaraa Uul	2	screen	SLMAM								FRAG	FRAG
Zaraa Uul	2	screen	SLMAM								FRAG	FRAG
Zaraa Uul	2	screen	SLMAM								FRAG	FRAG
Zaraa Uul	2	screen	SLMAM								FRAG	FRAG
Zaraa Uul	2	screen	SLMAM								FRAG	FRAG
Zaraa Uul	2	screen	SLMAM								FRAG	FRAG
Zaraa Uul	2	screen	SLMAM								FRAG	FRAG
Zaraa Uul	2	screen	SLMAM								FRAG	FRAG
Zaraa Uul	2	screen	SLMAM								FRAG	FRAG
Zaraa Uul	2	screen	SLMAM								FRAG	FRAG
Zaraa Uul	2	screen	SLMAM								FRAG	FRAG
Zaraa Uul	2	screen	SLMAM								FRAG	FRAG
Zaraa Uul	2	screen	SLMAM								FRAG	FRAG
Zaraa Uul	2	screen	SLMAM								FRAG	FRAG
Zaraa Uul	2	screen	SLMAM								FRAG	FRAG
Zaraa Uul	2	screen	SLMAM								FRAG	FRAG
Zaraa Uul	2	screen	SLMAM								FRAG	FRAG
Zaraa Uul	2	screen	SLMAM								FRAG	FRAG
Zaraa Uul	2	screen	SLMAM								FRAG	FRAG
Zaraa Uul	2	screen	SLMAM								FRAG	FRAG
Zaraa Uul	2	screen	SLMAM								FRAG	FRAG
Zaraa Uul	2	screen	SMMAM	medium				S	appendicular	long bone	shaft	FRAG	WRK
Zaraa Uul	2	screen	SLMAM								trabecular	FRAG
Zaraa Uul	2	screen	SLMAM								trabecular	FRAG
Zaraa Uul	2	screen	SLMAM								trabecular	FRAG
Zaraa Uul	2	screen	MLMAM	large						long or flat bone	cortical	FRAG	BURN
Zaraa Uul	2	screen	MLMAM	large						long or flat bone	cortical	FRAG	BURN
Zaraa Uul	2	screen	MLMAM	large				ED	cranial	tooth	FRAG	FRAG	BURN
Zaraa Uul	2	screen	MLMAM	large				ED	cranial	tooth	FRAG	FRAG	BURN
Zaraa Uul	2	screen	SBOVID	medium	SUNG			C	appendicular	sesmoid	complete	1
Zaraa Uul	2	mapped	LMLMAM	large				S	appendicular	long bone	shaft	FRAG	GNW
Zaraa Uul	2	mapped	SCARN	micro	SCARN		right	SD	appendicular	humerus	anterior section of distalshaft	FRAG
Zaraa Uul	2	mapped	MLMAM	large					cranial	tooth	FRAG	FRAG
Zaraa Uul	2	mapped	LMLMAM	large						long or flat bone	FRAG	FRAG
Zaraa Uul	2	mapped	MLMAM	large					cranial	cranium	FRAG	FRAG
Zaraa Uul	2	screen	SLMAM								FRAG	FRAG
Zaraa Uul	2	screen	SLMAM								FRAG	FRAG
Zaraa Uul	2	screen	SLMAM								FRAG	FRAG
Zaraa Uul	2	screen	SLMAM								FRAG	FRAG
Zaraa Uul	2	screen	SLMAM								FRAG	FRAG
Zaraa Uul	2	screen	SLMAM								FRAG	FRAG
Zaraa Uul	2	screen	SLMAM								FRAG	FRAG
Zaraa Uul	2	screen	SLMAM								FRAG	FRAG
Zaraa Uul	2	screen	SLMAM								FRAG	FRAG
Zaraa Uul	2	screen	SLMAM								FRAG	FRAG
Zaraa Uul	2	screen	SLMAM								FRAG	FRAG
Zaraa Uul	2	screen	SLMAM								FRAG	FRAG
Zaraa Uul	2	screen	SLMAM								FRAG	FRAG
Zaraa Uul	2	screen	SLMAM								FRAG	FRAG
Zaraa Uul	2	screen	SLMAM								FRAG	FRAG
Zaraa Uul	2	screen	SLMAM								FRAG	FRAG
Zaraa Uul	2	screen	SLMAM								FRAG	FRAG
Zaraa Uul	2	screen	SLMAM								FRAG	FRAG
Zaraa Uul	2	screen	SLMAM								FRAG	FRAG
Zaraa Uul	2	screen	SLMAM								FRAG	FRAG
Zaraa Uul	2	screen	SLMAM								FRAG	FRAG
Zaraa Uul	2	screen	SLMAM								FRAG	FRAG
Zaraa Uul	2	screen	SLMAM								FRAG	FRAG
Zaraa Uul	2	screen	SLMAM								FRAG	FRAG
Zaraa Uul	2	screen	SLMAM								FRAG	FRAG
Zaraa Uul	2	screen	MLMAM	large				S	appendicular	long bone	shaft	FRAG
Zaraa Uul	2	screen	MLMAM	large				S	appendicular	long bone	shaft	FRAG
Zaraa Uul	2	screen	MLMAM	large				S	appendicular	long bone	shaft	FRAG
Zaraa Uul	2	screen	MLMAM	large					cranial	tooth	FRAG	FRAG
Zaraa Uul	2	screen	MLMAM	large					cranial	tooth	FRAG	FRAG
Zaraa Uul	2	screen	MLMAM	large					cranial	tooth	FRAG	FRAG
Zaraa Uul	2	screen	MLMAM	large				S		long or flat bone	shaft	FRAG	BURN
Zaraa Uul	2	screen	MLMAM	large				S		long or flat bone	shaft	FRAG	BURN
Zaraa Uul	2	screen	Lepus tolai	small				C	appendicular	phalanx	complete	1
Zaraa Uul	2	screen	Lepus tolai	small				P+	appendicular	metacarpal	proximal + shaft	0.75
Zaraa Uul	2	screen	SMMAM	medium				P+	appendicular	radius	proximal + shaft	FRAG	BURN
Zaraa Uul	2	mapped	Lepus tolai	small			left	S	appendicular	tibia fibula	mid-shaft	0.3
Zaraa Uul	2	mapped	Lepus tolai	small					appendicular	metatarsal	FRAG	0.3
Zaraa Uul	2	screen	MLMAM	large					cranial	tooth	FRAG	FRAG
Zaraa Uul	2	screen	MLMAM	large					cranial	tooth	FRAG	FRAG
Zaraa Uul	2	screen	MLMAM	large					cranial	tooth	FRAG	FRAG
Zaraa Uul	2	screen	MLMAM	large					cranial	tooth	FRAG	FRAG
Zaraa Uul	2	screen	MLMAM	large							trabecular	FRAG
Zaraa Uul	2	screen	MLMAM	large						long or flat bone	cortical	FRAG	GNW
Zaraa Uul	2	screen	SMMAM	medium				S	appendicular	long bone	shaft	FRAG	GNW
Zaraa Uul	2	screen	SLMAM								FRAG	FRAG
Zaraa Uul	2	screen	SLMAM								FRAG	FRAG
Zaraa Uul	2	screen	SLMAM								FRAG	FRAG
Zaraa Uul	2	screen	SLMAM								FRAG	FRAG
Zaraa Uul	2	screen	SLMAM								FRAG	FRAG
Zaraa Uul	2	screen	SLMAM								FRAG	FRAG
Zaraa Uul	2	screen	SLMAM								FRAG	FRAG
Zaraa Uul	2	screen	SLMAM								FRAG	FRAG
Zaraa Uul	2	screen	SLMAM								FRAG	FRAG
Zaraa Uul	2	screen	SLMAM								FRAG	FRAG
Zaraa Uul	2	screen	SLMAM								FRAG	FRAG
Zaraa Uul	2	screen	SLMAM								FRAG	FRAG
Zaraa Uul	2	screen	SLMAM								FRAG	FRAG
Zaraa Uul	2	screen	SLMAM								FRAG	FRAG
Zaraa Uul	2	screen	SLMAM								FRAG	FRAG
Zaraa Uul	2	screen	SLMAM								FRAG	FRAG
Zaraa Uul	2	screen	SLMAM								FRAG	FRAG
Zaraa Uul	2	screen	SLMAM								FRAG	FRAG
Zaraa Uul	2	screen	SLMAM								FRAG	FRAG
Zaraa Uul	2	screen	SLMAM								FRAG	FRAG
Zaraa Uul	2	screen	SLMAM								FRAG	FRAG
Zaraa Uul	2	screen	SLMAM								FRAG	FRAG
Zaraa Uul	2	screen	SLMAM								FRAG	FRAG
Zaraa Uul	2	screen	SLMAM								FRAG	FRAG
Zaraa Uul	2	screen	SLMAM								FRAG	FRAG
Zaraa Uul	2	screen	SLMAM								FRAG	FRAG
Zaraa Uul	2	screen	SLMAM								FRAG	FRAG
Zaraa Uul	2	screen	SLMAM								FRAG	FRAG
Zaraa Uul	2	screen	SLMAM								FRAG	FRAG
Zaraa Uul	2	screen	SLMAM								FRAG	FRAG
Zaraa Uul	2	screen	SLMAM								FRAG	FRAG
Zaraa Uul	2	screen	MLMAM	large							FRAG	FRAG	CUT/WRK
Zaraa Uul	2	mapped	LMLMAM	large					axial	flat bone	cortical	FRAG	WRK
Zaraa Uul	2	mapped	LMAM	large				S	appendicular	long bone	shaft	FRAG	GNW
Zaraa Uul	2	mapped	LMAM	large				S	axial	rib	shaft	FRAG	GNW
Zaraa Uul	2	mapped	LMLMAM	large				S		shaft	shaft	FRAG
Zaraa Uul	2	mapped	SMMAM	medium				S		long or flat bone	shaft	FRAG
Zaraa Uul	2	mapped	Equus sp.	large	LUNG	large grazer	right	ED	cranial	maxillary molar	FRAG	0.2
Zaraa Uul	2	mapped	LUNG	large	LUNG			S	appendicular	vestigal metapodial	shaft	FRAG
Zaraa Uul	2	mapped	LMLMAM	large				S	axial	flat bone	shaft	FRAG
Zaraa Uul	2	mapped	Bos primigenius	large	LUNG	large grazer	right	P+	appendicular	metatarsal	proximal + shaft	0.25	WRK	IRRSPRL
Zaraa Uul	2	mapped	Bovinae	large	LUNG	large grazer	right		appendicular	capitato-trapezoide(carpal 2&3)	lateral side	0.3	BURN/WRK	SPLT
Zaraa Uul	2	mapped	LCERV	large	LUNG	large browser		C	axial	thoracic	most of body, but spinous process is gone	0.5	GNW
Zaraa Uul	2	mapped	MLMAM	large				S	appendicular	long bone	cortical, shaft	FRAG
Zaraa Uul	2	mapped	MLMMAM	medium				S	appendicular	long bone	shaft	FRAG		SPLINT
Zaraa Uul	2	mapped	Bovinae	large	LUNG		right	ED	cranial	mandibular M3	missing root	0.95
Zaraa Uul	2	mapped	SMART	large	MUNG			S		long or flat bone	shaft	FRAG	WRK
Zaraa Uul	2	mapped	SMBOVID	large	MUNG			S	appendicular	metapodial	shaft	0.1
Zaraa Uul	2	mapped	LMLMAM	large				S		long or flat bone	shaft
Zaraa Uul	2	mapped	MLMAM	large					axial	flat bone	flake	FRAG	WRK
Zaraa Uul	2	mapped	Bos primigenius	large	LUNG	large grazer	right	P+	appendicular	metacarpal	proximal + some shaft	0.35
Zaraa Uul	2	mapped	LMLMAM	large					cranial	cranium	maxilla or mandible	FRAG
Zaraa Uul	2	screen	VERT								FRAG	FRAG
Zaraa Uul	2	screen	VERT								FRAG	FRAG
Zaraa Uul	2	screen	VERT								FRAG	FRAG
Zaraa Uul	2	screen	VERT								FRAG	FRAG
Zaraa Uul	2	screen	VERT								FRAG	FRAG
Zaraa Uul	2	screen	VERT								FRAG	FRAG
Zaraa Uul	2	screen	VERT								FRAG	FRAG
Zaraa Uul	2	screen	VERT								FRAG	FRAG
Zaraa Uul	2	screen	VERT								FRAG	FRAG
Zaraa Uul	2	screen	VERT								FRAG	FRAG
Zaraa Uul	2	screen	VERT								FRAG	FRAG
Zaraa Uul	2	screen	VERT								FRAG	FRAG
Zaraa Uul	2	screen	VERT								FRAG	FRAG
Zaraa Uul	2	screen	VERT								FRAG	FRAG
Zaraa Uul	2	screen	VERT								FRAG	FRAG
Zaraa Uul	2	screen	VERT								FRAG	FRAG
Zaraa Uul	2	screen	VERT								FRAG	FRAG
Zaraa Uul	2	screen	VERT								FRAG	FRAG
Zaraa Uul	2	screen	VERT								FRAG	FRAG
Zaraa Uul	2	screen	VERT								FRAG	FRAG
Zaraa Uul	2	screen	VERT								FRAG	FRAG
Zaraa Uul	2	screen	VERT								FRAG	FRAG
Zaraa Uul	2	screen	VERT								FRAG	FRAG
Zaraa Uul	2	screen	VERT								FRAG	FRAG
Zaraa Uul	2	screen	VERT								FRAG	FRAG
Zaraa Uul	2	screen	VERT								FRAG	FRAG
Zaraa Uul	2	screen	VERT								FRAG	FRAG
Zaraa Uul	2	screen	VERT								FRAG	FRAG
Zaraa Uul	2	screen	VERT								FRAG	FRAG
Zaraa Uul	2	screen	VERT								FRAG	FRAG
Zaraa Uul	2	screen	VERT								FRAG	FRAG
Zaraa Uul	2	screen	VERT								FRAG	FRAG
Zaraa Uul	2	screen	VERT								FRAG	FRAG
Zaraa Uul	2	screen	VERT								FRAG	FRAG
Zaraa Uul	2	screen	VERT								FRAG	FRAG
Zaraa Uul	2	screen	VERT								FRAG	FRAG
Zaraa Uul	2	screen	VERT								FRAG	FRAG
Zaraa Uul	2	screen	VERT								FRAG	FRAG
Zaraa Uul	2	screen	VERT								FRAG	FRAG
Zaraa Uul	2	screen	VERT								FRAG	FRAG
Zaraa Uul	2	screen	VERT								FRAG	FRAG
Zaraa Uul	2	screen	VERT								FRAG	FRAG
Zaraa Uul	2	screen	VERT								FRAG	FRAG
Zaraa Uul	2	screen	VERT								FRAG	FRAG
Zaraa Uul	2	screen	VERT								FRAG	FRAG
Zaraa Uul	2	screen	VERT								FRAG	FRAG
Zaraa Uul	2	screen	VERT								FRAG	FRAG
Zaraa Uul	2	screen	VERT								FRAG	FRAG
Zaraa Uul	2	screen	VERT								FRAG	FRAG
Zaraa Uul	2	screen	VERT								FRAG	FRAG
Zaraa Uul	2	screen	VERT								FRAG	FRAG
Zaraa Uul	2	screen	VERT								FRAG	FRAG
Zaraa Uul	2	screen	MLMAM	large						long or flat bone	cortical + trabecular	FRAG
Zaraa Uul	2	screen	MLMAM	large						long or flat bone	cortical + trabecular	FRAG
Zaraa Uul	2	screen	MLMAM	large						long or flat bone	cortical + trabecular	FRAG
Zaraa Uul	2	screen	LMLMAM	large						long or flat bone	cortical + trabecular	FRAG	BURN
Zaraa Uul	2	screen	LMLMAM	large						long or flat bone	cortical + trabecular	FRAG	BURN/WRK
Zaraa Uul	2	screen	MAMM								trabecular	FRAG
Zaraa Uul	2	screen	MAMM								trabecular	FRAG
Zaraa Uul	2	screen	MAMM								trabecular	FRAG
Zaraa Uul	2	screen	MAMM								trabecular	FRAG
Zaraa Uul	2	screen	MAMM								trabecular	FRAG
Zaraa Uul	2	screen	MAMM								trabecular	FRAG
Zaraa Uul	2	screen	MLMMAM	medium				S	axial	rib or spinous process	shaft	FRAG	CUT
Zaraa Uul	2	screen	LMLUNG	large	LUNG			ED	cranial	teeth	enamel + dentine	FRAG
Zaraa Uul	2	screen	LMLUNG	large	LUNG			ED	cranial	teeth	enamel + dentine	FRAG
Zaraa Uul	2	screen	LMLUNG	large	LUNG			ED	cranial	teeth	enamel + dentine	FRAG
Zaraa Uul	2	screen	LMLUNG	large	LUNG			ED	cranial	teeth	enamel + dentine	FRAG
Zaraa Uul	2	screen	LMLUNG	large	LUNG			ED	cranial	teeth	enamel + dentine	FRAG
Zaraa Uul	2	screen	LMLUNG	large	LUNG			ED	cranial	teeth	enamel + dentine	FRAG
Zaraa Uul	2	screen	LMLUNG	large	LUNG			ED	cranial	teeth	enamel + dentine	FRAG
Zaraa Uul	2	screen	LMLUNG	large	LUNG			ED	cranial	teeth	enamel + dentine	FRAG
Zaraa Uul	2	screen	LMLUNG	large	LUNG			ED	cranial	teeth	enamel + dentine	FRAG
Zaraa Uul	2	screen	MLMAM	large						long or flat bone	cortical	FRAG	WRK
Zaraa Uul	2	screen	MLMAM	large						long or flat bone	cortical	FRAG	WRK
Zaraa Uul	2	screen	MLMMAM	medium					cranial	cranium	maxilla or mandible	FRAG
Zaraa Uul	2	screen	SLMAM						axial	flat bone	probably cranial	FRAG
Zaraa Uul	2	screen	SLMAM						axial	flat bone	probably cranial	FRAG
Zaraa Uul	2	screen	SLMAM						axial	flat bone	probably cranial	FRAG
Zaraa Uul	2	screen	SLMAM						cranial	cranium	unknown	FRAG
Zaraa Uul	2	screen	MLMAM	large				E	cranial	tooth	enamel	FRAG	BURN
Zaraa Uul	2	screen	MLMAM	large				E	cranial	tooth	enamel	FRAG	BURN
Zaraa Uul	2	screen	MLMAM	large						long or flat bone	cortical	FRAG	BURN
Zaraa Uul	2	screen	MLMAM	large						long or flat bone	cortical	FRAG	BURN
Zaraa Uul	2	screen	MLMAM	large						long or flat bone	cortical	FRAG	BURN
Zaraa Uul	2	screen	MLMAM	large						long or flat bone	cortical	FRAG	BURN
Zaraa Uul	2	screen	MLMAM	large						long or flat bone	cortical	FRAG	BURN
Zaraa Uul	2	screen	MLMAM	large						long or flat bone	cortical	FRAG	BURN
Zaraa Uul	2	screen	MLMAM	large					axial	axial	triangular cross-section	FRAG	BURN
Zaraa Uul	2	screen	MLMAM	large				S	appendicular	long bone	shaft	flake	BURN/WRK
Zaraa Uul	2	screen	MLMAM	large				S		long or flat bone	shaft near epiphysis	FRAG	WRK
Zaraa Uul	2	screen	MAMM								cortical	FRAG	BURN
Zaraa Uul	2	screen	MMAM	medium				R	cranial	incisor	root	1	BURN			old
Zaraa Uul	2	screen	MLMAM	large				R	cranial	tooth?	root?		WRK
Zaraa Uul	2	screen	Lepus tolai	small				P+	appendicular	phalanx I	proximal + shaft	0.9	BURN
Zaraa Uul	2	screen	Leporidae	small				R	cranial	teeth	root
Zaraa Uul	2	screen	Leporidae	small				ED	cranial	teeth	enamel + dentine	0.7		VERTC
Zaraa Uul	2	screen	Rodentia	micro				D+	appendicular	tibia	distal + shaft	0.35
Zaraa Uul	2	mapped	LMART	large	LUNG		left		axial	innominate	acetabulum + ischium body shaft	0.25				Y
Zaraa Uul	2	mapped	Bos primigenius	large	LUNG	large grazer	right	C	appendicular	carpal IV	complete	1
Zaraa Uul	2	mapped	MMAM	medium			left		axial	scapula	posterior edge, near to cranial articulation	0.05
Zaraa Uul	2	mapped	MAMM						axial	flat bone	cortical	FRAG
Zaraa Uul	2	mapped	MLMMAM	large				S	appendicular	long bone	shaft	FRAG	WRK	SPLINT
Zaraa Uul	2	screen	MAMM							long or flat bone	cortical	FRAG
Zaraa Uul	2	screen	MAMM							long or flat bone	cortical	FRAG
Zaraa Uul	2	screen	MAMM							long or flat bone	cortical	FRAG
Zaraa Uul	2	screen	LMAM	large				S	appendicular	long bone	shaft	FRAG
Zaraa Uul	2	screen	MLMAM	large				S		long or flat bone	shaft	FRAG
Zaraa Uul	2	screen	MLMAM	large					appendicular	long bone	cortical	FRAG
Zaraa Uul	2	screen	MLMAM	large					appendicular	long bone	cortical	FRAG
Zaraa Uul	2	screen	MLMAM	large					appendicular	long bone	cortical	FRAG
Zaraa Uul	2	screen	MMAM	medium				S	appendicular	long bone	shaft	FRAG
Zaraa Uul	2	screen	MLMAM	large				EP	appendicular	long bone	epiphysis	FRAG
Zaraa Uul	2	screen	MLMAM	large					axial	flat bone	cortical	FRAG
Zaraa Uul	2	screen	MAMM							long or flat bone	cortical	FRAG
Zaraa Uul	2	screen	MAMM							long or flat bone	cortical	FRAG
Zaraa Uul	2	screen	MAMM							long or flat bone	cortical	FRAG
Zaraa Uul	2	screen	MAMM							long or flat bone	cortical	FRAG
Zaraa Uul	2	screen	MAMM							long or flat bone	cortical	FRAG
Zaraa Uul	2	screen	MAMM							long or flat bone	cortical	FRAG
Zaraa Uul	2	screen	MAMM							long or flat bone	cortical	FRAG
Zaraa Uul	2	screen	MAMM							long or flat bone	cortical	FRAG
Zaraa Uul	2	screen	MAMM							long or flat bone	cortical	FRAG
Zaraa Uul	2	screen	MAMM							long or flat bone	cortical	FRAG
Zaraa Uul	2	screen	MAMM							long or flat bone	cortical	FRAG
Zaraa Uul	2	screen	MAMM							long or flat bone	cortical	FRAG
Zaraa Uul	2	screen	SMAM	small				S		long or flat bone	shaft	FRAG
Zaraa Uul	2	screen	MLMAM	large				S	appendicular	long bone	shaft	FRAG	BURN	SPLINT
Zaraa Uul	2	screen	SMAM	small				S	appendicular	long bone	shaft	FRAG	BURN	SPRL
Zaraa Uul	2	screen	MLMAM	large					cranial	tooth	FRAG	FRAG
Zaraa Uul	2	screen	MLMAM	large					cranial	tooth	FRAG	FRAG
Zaraa Uul	2	screen	MLMAM	large					cranial	tooth	FRAG	FRAG
[truncated: 3,488 more rows]

## Sheet: Key
TAXONOMY	BODY SIZE	CATEGORY	POSITION	WORKING	BREAK
VERT = unknown vertebrate	large = > 50 kg	AVES = unknown bird	C = complete	BURN = burning (brown to black)	SPLINT = splintering (often from weathering or root action)
MCVERT = < 2 kg vertebrate	medium = 10-50 kg	MCAVES = > 100 g	MC = mostly complete	CALC = calcined (grey to white)	SPLT = split vertically
SVERT = 2-10 kg vertebrate	small = 2-10 kg	SAVES = 0.1 to 1 kg	S = shaft	CUT = cut mark(s)	SPRL = spiral break
AVES = unknown bird	micro = < 2 kg	MAVES = 1-5 kg	S+ = shaft + unfused epiphysis	FLK = flaking	IRRSPRL = irregular spiral break
MCAVES = > 100 g		LAVES = < 5 kg	SD = distal shaft	GNW = mammal tooth or chewing marks	IRRTRANS = irregular transverse break
SAVES = 0.1 to 1 kg		UNG = unknown size ungulate	SP = proximal shaft	GNW-R = rodent gnawing	IRR = irregular break
MAVES = 1-5 kg		SUNG = < 50 kg ungulate	D = distal	HCK = hack marks (chopping)	STEP = stepped break
LAVES = < 5 kg		MUNG = 50-150 kg ungulate	D+ = distal + some shaft	SPLT = split	CHOP = chopping marks (clean transverse cut)
MAMM = unknown mammal		LUNG = 150-1000 kg ungulate	P = proximal	WRK = other kinds of human working, including polishing
MCMAM = > 2kg mammal		MGUNG = > 1000 kg ungulate	P+ = proximal + some shaft	STEP = step fracture
MCSMAM = > 10 kg mammal		CARN = unknown carnivore	EP = unknown epiphyseal fragment
SMAM = 2-10 kg mammal		SCARN = > 2 kg carnivore	EP+ = unknown epiphyseal fragment + shaft
SMMAM = 2-50 kg mammal		MCARN = 2-50 kg carnivore	B = body
SLMAM = > 2 kg mammal		LCARN = > 50 kg carnivore	ED = enamel + dentine (teeth)
MMAM = 10-50 kg mammal			E = enamel only (teeth)
MLMAM = > 10 kg mammal			R = root only (teeth)
LMLMAM = > 50 kg mammal
LMMAM = 50-150 kg mammal
LMAM = 150-1000 kg mammal
CARN = unknown carnivore
SCARN = > 2 kg carnivore
MCARN = 2-50 kg carnivore
LCARN = > 50 kg
UNG = unknown ungulate (Bovidae, Camelidae, Cervidae, Equidae, Suidae, or Rhinocerotidae)
MLUNG = 50-1000 kg ungulate (Bovidae, Camelidae, Cervidae, Equidae, or Suidae)
LUNG = 150-1000 kg ungulate (Bovidae, Camelidae, Cervidae, Equidae, or Suidae)
LMGUNG = > 150 kg, could be > 1000 kg ungulate (Bovinae, Camelidae, Cervidae, Equidae or Rhinocerotidae)
ART = unknown Artiodactyla (Bovidae, Cervidae or Suidae; for teeth Bovidae or Cervidae only)
SART = < 50 kg Artiodactyla (Bovidae or Cervidae)
SMART = 10-150 kg Artiodactyla (Bovidae, Cervidae or Suidae; for teeth Bovidae or Cervidae only)
MART = 50-150 kg Artiodactyla (Bovidae, Cervidae or Suidae; for teeth Bovidae or Cervidae only)
MLART = < 50 kg Artiodactyla (Bovidae, Camelidae, Cervidae or Suidae; for teeth Bovidae or Cervidae only)
LART = < 150 kg Artiodactyla (Bovidae, Camelidae, Cervidae or Suidae; for teeth Bovidae or Cervidae only)
BOVID = unknown Bovidae (Bovinae, Caprinae, or Antilopinae)
SBOVID = < 50 kg bovid
SMBOVID = 10-150 kg bovid
MBOVID = 50-150 kg bovid
Bovinae = unknown bovine, Bos or Bison (LBOVID)
Antilopinae = could be Saiga tatarica, Procapra gutturosa, or Gazella subgutturosa; most are probably P. gutturosa
CERV = unknown cervid
SCERV = < 50 kg cervid
MCERV = 50-150 kg cervid
LCERV = > 150 kg cervid

## Sheet: Fragment Measurements
Unit	Year	Locus	Grid	Level	mm
ZU3-T1	2018	3	D4	1C	17
ZU3-T1	2018	3	D4	1C	14
ZU3-T1	2018	3	D4	1C	9
ZU3-T1	2018	3	D4	1C	15
ZU3-T1	2018	3	D2	1C	12
ZU3-T1	2018	3	D2	1C	22
ZU3-T1	2018	3	D2	1C	37
ZU3-T1	2018	3	D2	1C	13
ZU3-T1	2018	3	D2	1C	21
ZU3-T1	2018	3	D2	1C	15
ZU3-T1	2018	3	D2	1C	14
ZU3-T1	2018	3	B4	1C	11
ZU3-T1	2018	3	B4	1C	6
ZU3-T1	2018	3	B4	1C	29
ZU3-T1	2018	3	B4	1C	19
ZU3-T1	2018	3	B4	1C	20
ZU3-T1	2018	3	B4	1C	17
ZU3-T1	2018	3	B4	1C	18
ZU3-T1	2018	3	B4	1C	15
ZU3-T1	2018	3	B4	1C	19
ZU3-T1	2018	3	B4	1C	22
ZU3-T1	2018	3	B4	1C	9
ZU3-T1	2018	3	B4	1C	12
ZU3-T1	2018	3	B4	1C	17
ZU3-T1	2018	3	B4	1C	15
ZU3-T1	2018	3	B4	1C	18
ZU3-T1	2018	3	B4	1C	25
ZU3-T1	2018	3	B4	1C	26
ZU3-T1	2018	3	B4	1C	9
ZU3-T1	2018	3	B4	1C	14
ZU3-T1	2018	3	B4	1C	13
ZU3-T1	2018	3	B4	1C	12
ZU3-T1	2018	3	B4	1C	12
ZU3-T1	2018	3	B4	1C	14
ZU3-T1	2018	3	B4	1C	11
ZU3-T1	2018	3	B4	1C	10
ZU3-T1	2018	3	B4	1C	11
ZU3-T1	2018	3	B4	1C	13
ZU3-T1	2018	3	B4	1C	11
ZU3-T1	2018	3	B4	1C	12
ZU3-T1	2018	3	B4	1C	13
ZU3-T1	2018	3	B4	1C	12
ZU3-T1	2018	3	B4	1C	9
ZU3-T1	2018	3	B4	1C	15
ZU3-T1	2018	3	B4	1C	10
ZU3-T1	2018	3	B4	1C	16
ZU3-T1	2018	3	B4	1C	10
ZU3-T1	2018	3	B4	1C	12
ZU3-T1	2018	3	B4	1C	11
ZU3-T1	2018	3	B4	1C	11
ZU3-T1	2018	3	B4	1C	9
ZU3-T1	2018	3	B4	1C	8
ZU3-T1	2018	3	B4	1C	7
ZU3-T1	2018	3	B4	1C	12
ZU3-T1	2018	3	B4	1C	17
ZU3-T1	2018	3	B4	1C	13
ZU3-T1	2018	3	B4	1C	12
ZU3-T1	2018	3	B4	1C	9
ZU3-T1	2018	3	B4	1C	10
ZU3-T1	2018	3	B4	1C	13
ZU3-T1	2018	3	B4	1C	10
ZU3-T1	2018	3	B4	1C	9
ZU3-T1	2018	3	B4	1C	7
ZU3-T1	2018	3	B4	1C	10
ZU3-T1	2018	3	B4	1C	8
ZU3-T1	2018	3	B4	1C	7
ZU3-T1	2018	3	B4	1C	10
ZU3-T1	2018	3	B4	1C	12
ZU3-T1	2018	3	B4	1C	8
ZU3-T1	2018	3	B4	1C	11
ZU3-T1	2018	3	B4	1C	14
ZU3-T1	2018	3	B4	1C	14
ZU3-T1	2018	3	B4	1C	8
ZU3-T1	2018	3	B4	1C	7
ZU3-T1	2018	3	B4	1C	11
ZU3-T1	2018	3	B4	1C	13
ZU3-T1	2018	3	B4	1C	9
ZU3-T1	2018	3	B4	1C	8
ZU3-T1	2018	3	B4	1C	12
ZU3-T1	2018	3	B4	1C	11
ZU3-T1	2018	3	B4	1C	9
ZU3-T1	2018	3	B4	1C	10
ZU3-T1	2018	3	B4	1C	7
ZU3-T1	2018	3	B4	1C	12
ZU3-T1	2018	3	B4	1C	7
ZU3-T1	2018	3	B4	1C	9
ZU3-T1	2018	3	B4	1C	8
ZU3-T1	2018	3	B4	1C	6
ZU3-T1	2018	3	B4	1C	4
ZU3-T1	2018	3	B4	1C	11
ZU3-T1	2018	3	B4	1C	14
ZU3-T1	2018	3	B4	1C	11
ZU3-T1	2018	3	B4	1C	20
ZU3-T1	2018	3	B4	1C	17
ZU3-T1	2018	3	B4	1C	16
ZU3-T1	2018	3	B4	1C	17
ZU3-T1	2018	3	B4	1C	13
ZU3-T1	2018	3	B4	1C	6
ZU3-T1	2018	3	B4	1C	9
ZU3-T1	2018	3	B4	1C	15
ZU3-T1	2018	3	B4	1C	6
ZU3-T1	2018	3	B4	1C	7
ZU3-T1	2018	3	B4	1C	8
ZU3-T1	2018	3	B4	1C	9
ZU3-T1	2018	3	B4	1C	8
ZU3-T1	2018	3	B4	1C	7
ZU3-T1	2018	3	B4	1C	5
ZU3-T1	2018	3	B4	1C	4
ZU3-T1	2018	3	B4	1C	4
ZU3-T1	2018	3	B4	1C	7
ZU3-T1	2018	3	B4	1C	8
ZU3-T1	2018	3	B4	1C	4
ZU3-T1	2018	3	B4	1C	9
ZU3-T1	2018	3	B4	1C	6
ZU3-T1	2018	3	B4	1C	4
ZU3-T1	2018	3	B4	1C	4
ZU3-T1	2018	3	B4	1C	6
ZU3-T1	2018	3	A5	1C	14
ZU3-T1	2018	3	A5	1C	21
ZU3-T1	2018	3	A5	1C	16
ZU3-T1	2018	3	A5	1C	14
ZU3-T1	2018	3	A5	1C	21
ZU3-T1	2018	3	A5	1C	18
ZU3-T1	2018	3	A5	1C	27
ZU3-T1	2018	3	A5	1C	18
ZU3-T1	2018	3	A5	1C	11
ZU3-T1	2018	3	A5	1C	12
ZU3-T1	2018	3	A5	1C	13
ZU3-T1	2018	3	A5	1C	15
ZU3-T1	2018	3	A5	1C	12
ZU3-T1	2018	3	A5	1C	11
ZU3-T1	2018	3	A5	1C	13
ZU3-T1	2018	3	A5	1C	9
ZU3-T1	2018	3	A5	1C	14
ZU3-T1	2018	3	A5	1C	21
ZU3-T1	2018	3	A5	1C	9
ZU3-T1	2018	3	A5	1C	11
ZU3-T1	2018	3	A5	1C	15
ZU3-T1	2018	3	A5	1C	12
ZU3-T1	2018	3	A5	1C	19
ZU3-T1	2018	3	A5	1C	11
ZU3-T1	2018	3	A5	1C	11
ZU3-T1	2018	3	A5	1C	8
ZU3-T1	2018	3	A5	1C	10
ZU3-T1	2018	3	A5	1C	12
ZU3-T1	2018	3	A5	1C	14
ZU3-T1	2018	3	A5	1C	13
ZU3-T1	2018	3	A5	1C	12
ZU3-T1	2018	3	A5	1C	8
ZU3-T1	2018	3	A5	1C	11
ZU3-T1	2018	3	A5	1C	10
ZU3-T1	2018	3	A5	1C	7
ZU3-T1	2018	3	A5	1C	5
ZU3-T1	2018	3	A5	1C	11
ZU3-T1	2018	3	A5	1C	12
ZU3-T1	2018	3	A5	1C	6
ZU3-T1	2018	3	A5	1C	7
ZU3-T1	2018	3	A5	1C	5
ZU3-T1	2018	3	A5	1C	9
ZU3-T1	2018	3	A5	1C	5
ZU3-T1	2018	3	A5	1C	6
ZU3-T1	2018	3	D3	1C	47
ZU3-T1	2018	3	D3	1C	16
ZU3-T1	2018	3	D3	1C	12
ZU3-T1	2018	3	D3	1C	14
ZU3-T1	2018	3	D3	1C	33
ZU3-T1	2018	3	D3	1C	24
ZU3-T1	2018	3	BS	1C	34
ZU3-T1	2018	3	BS	1C	17
ZU3-T1	2018	3	BS	1C	22
ZU3-T1	2018	3	BS	1C	27
ZU3-T1	2018	3	BS	1C	25
ZU3-T1	2018	3	BS	1C	14
ZU3-T1	2018	3	BS	1C	20
ZU3-T1	2018	3	BS	1C	9
ZU3-T1	2018	3	BS	1C	16
ZU3-T1	2018	3	BS	1C	12
ZU3-T1	2018	3	BS	1C	5
ZU3-T1	2018	3	BS	1C	19
ZU3-T1	2018	3	BS	1C	25
ZU3-T1	2018	3	BS	1C	16
ZU3-T1	2018	3	BS	1C	20
ZU3-T1	2018	3	BS	1C	8
ZU3-T1	2018	3	BS	1C	10
ZU3-T1	2018	3	BS	1C	6
ZU3-T1	2018	3	BS	1C	11
ZU3-T1	2018	3	BS	1C	13
ZU3-T1	2018	3	BS	1C	15
ZU3-T1	2018	3	BS	1C	14
ZU3-T1	2018	3	C4	1C	29
ZU3-T1	2018	3	C4	1C	11
ZU3-T1	2018	3	C4	1C	10
ZU3-T1	2018	3	C4	1C	21
ZU3-T1	2018	3	C4	1C	19
ZU3-T1	2018	3	C4	1C	18
ZU3-T1	2018	3	C4	1C	20
ZU3-T1	2018	3	C4	1C	24
ZU3-T1	2018	3	C4	1C	20
ZU3-T1	2018	3	C4	1C	19
ZU3-T1	2018	3	C4	1C	11
ZU3-T1	2018	3	C4	1C	24
ZU3-T1	2018	3	C4	1C	28
ZU3-T1	2018	3	C4	1C	14
ZU3-T1	2018	3	C4	1C	17
ZU3-T1	2018	3	C4	1C	4
ZU3-T1	2018	3	C4	1C	23
ZU3-T1	2018	3	C4	1C	9
ZU3-T1	2018	3	C4	1C	16
ZU3-T1	2018	3	C4	1C	14
ZU3-T1	2018	3	C4	1C	13
ZU3-T1	2018	3	C4	1C	8
ZU3-T1	2018	3	C4	1C	20
ZU3-T1	2018	3	C4	1C	24
ZU3-T1	2018	3	C4	1C	13
ZU3-T1	2018	3	C4	1C	14
ZU3-T1	2018	3	C4	1C	15
ZU3-T1	2018	3	C4	1C	16
ZU3-T1	2018	3	C4	1C	9
ZU3-T1	2018	3	C4	1C	21
ZU3-T1	2018	3	C4	1C	8
ZU3-T1	2018	3	C4	1C	13
ZU3-T1	2018	3	C4	1C	12
ZU3-T1	2018	3	C4	1C	14
ZU3-T1	2018	3	C4	1C	10
ZU3-T1	2018	3	C4	1C	16
ZU3-T1	2018	3	C4	1C	19
ZU3-T1	2018	3	C4	1C	16
ZU3-T1	2018	3	C4	1C	9
ZU3-T1	2018	3	C4	1C	11
ZU3-T1	2018	3	C4	1C	8
ZU3-T1	2018	3	C4	1C	6
ZU3-T1	2018	3	C4	1C	14
ZU3-T1	2018	3	C4	1C	13
ZU3-T1	2018	3	C4	1C	13
ZU3-T1	2018	3	C4	1C	12
ZU3-T1	2018	3	C4	1C	19
ZU3-T1	2018	3	C4	1C	10
ZU3-T1	2018	3	C4	1C	9
ZU3-T1	2018	3	C4	1C	11
ZU3-T1	2018	3	C4	1C	9
ZU3-T1	2018	3	C4	1C	7
ZU3-T1	2018	3	C4	1C	13
ZU3-T1	2018	3	C4	1C	9
ZU3-T1	2018	3	C4	1C	10
ZU3-T1	2018	3	C4	1C	10
ZU3-T1	2018	3	C4	1C	11
ZU3-T1	2018	3	C4	1C	15
ZU3-T1	2018	3	C4	1C	12
ZU3-T1	2018	3	C4	1C	18
ZU3-T1	2018	3	C4	1C	9
ZU3-T1	2018	3	C4	1C	9
ZU3-T1	2018	3	C4	1C	8
ZU3-T1	2018	3	C4	1C	14
ZU3-T1	2018	3	C4	1C	16
ZU3-T1	2018	3	C4	1C	8
ZU3-T1	2018	3	C4	1C	11
ZU3-T1	2018	3	C4	1C	12
ZU3-T1	2018	3	C4	1C	6
ZU3-T1	2018	3	C4	1C	10
ZU3-T1	2018	3	C4	1C	13
ZU3-T1	2018	3	C4	1C	9
ZU3-T1	2018	3	C4	1C	5
ZU3-T1	2018	3	C4	1C	5
ZU3-T1	2018	3	C4	1C	4
ZU3-T1	2018	3	C4	1C	30
ZU3-T1	2018	3	C4	1C	28
ZU3-T1	2018	3	C4	1C	18
ZU3-T1	2018	3	C4	1C	13
ZU3-T1	2018	3	C4	1C	15
ZU3-T1	2018	3	C4	1C	12
ZU3-T1	2018	3	D5	1C	11
ZU3-T1	2018	3	B4	1C	11
ZU3-T1	2018	3	D1	1C	40
ZU3-T1	2018	3	A4	1C	18
ZU3-T1	2018	3	A4	1C	24
ZU3-T1	2018	3	A4	1C	28
ZU3-T1	2018	3	A4	1C	22
ZU3-T1	2018	3	A4	1C	17
ZU3-T1	2018	3	A4	1C	21
ZU3-T1	2018	3	A4	1C	13
ZU3-T1	2018	3	A4	1C	18
ZU3-T1	2018	3	A4	1C	7
ZU3-T1	2018	3	A4	1C	10
ZU3-T1	2018	3	A4	1C	9
ZU3-T1	2018	3	D3	1C	9
ZU3-T1	2018	3	D3	1C	29
ZU3-T1	2018	3	D3	1C	15
ZU3-T1	2018	3	D3	1C	11
ZU3-T1	2018	3	D3	1C	13
ZU3-T1	2018	3	D1	1C	34
ZU3-T1	2018	3	D1	1C	11
ZU3-T1	2018	3	D1	1C	39
ZU3-T1	2018	3	D1	1C	21
ZU3-T1	2018	3	D1	1C	7
ZU3-T1	2018	3	D1	1C	20
ZU3-T1	2018	3	D1	1C	20
ZU3-T1	2018	3	B4	1C	23
ZU3-T1	2018	3	B4	1C	9
ZU3-T1	2018	3	C5	1C	24
ZU3-T1	2018	3	C5	1C	7
ZU3-T1	2018	3	C5	1C	16
ZU3-T1	2018	3	C5	1C	7
ZU3-T1	2018	3	B3	1C	15
ZU3-T1	2018	3	A4	1C	52
ZU3-T1	2018	3	A5	2	23
ZU3-T1	2018	3	A5	2	38
ZU3-T1	2018	3	A5	2	28
ZU3-T1	2018	3	A5	2	53
ZU3-T1	2018	3	A5	2	28
ZU3-T1	2018	3	A5	2	40
ZU3-T1	2018	3	A5	2	34
ZU3-T1	2018	3	A5	2	24
ZU3-T1	2018	3	A5	2	30
ZU3-T1	2018	3	A5	2	27
ZU3-T1	2018	3	A5	2	30
ZU3-T1	2018	3	A5	2	25
ZU3-T1	2018	3	A5	2	14
ZU3-T1	2018	3	A5	2	30
ZU3-T1	2018	3	A5	2	19
ZU3-T1	2018	3	A5	2	14
ZU3-T1	2018	3	A5	2	32
ZU3-T1	2018	3	A5	2	19
ZU3-T1	2018	3	A5	2	33
ZU3-T1	2018	3	A5	2	17
ZU3-T1	2018	3	A5	2	33
ZU3-T1	2018	3	A5	2	21
ZU3-T1	2018	3	A5	2	19
ZU3-T1	2018	3	A5	2	30
ZU3-T1	2018	3	A5	2	22
ZU3-T1	2018	3	A5	2	21
ZU3-T1	2018	3	A5	2	23
ZU3-T1	2018	3	A5	2	11
ZU3-T1	2018	3	A5	2	20
ZU3-T1	2018	3	A5	2	10
ZU3-T1	2018	3	A5	2	13
ZU3-T1	2018	3	A5	2	15
ZU3-T1	2018	3	A5	2	19
ZU3-T1	2018	3	A5	2	14
ZU3-T1	2018	3	A5	2	14
ZU3-T1	2018	3	A5	2	36
ZU3-T1	2018	3	A5	2	34
ZU3-T1	2018	3	A5	2	10
ZU3-T1	2018	3	A5	2	19
ZU3-T1	2018	3	A5	2	18
ZU3-T1	2018	3	A5	2	34
ZU3-T1	2018	3	A5	2	17
ZU3-T1	2018	3	A5	2	19
ZU3-T1	2018	3	A5	2	12
ZU3-T1	2018	3	A5	2	14
ZU3-T1	2018	3	A5	2	18
ZU3-T1	2018	3	A5	2	11
ZU3-T1	2018	3	A5	2	17
ZU3-T1	2018	3	A5	2	16
ZU3-T1	2018	3	A5	2	19
ZU3-T1	2018	3	A5	2	15
ZU3-T1	2018	3	A5	2	19
ZU3-T1	2018	3	A5	2	14
ZU3-T1	2018	3	A5	2	16
ZU3-T1	2018	3	A5	2	46
ZU3-T1	2018	3	A5	2	16
ZU3-T1	2018	3	A5	2	18
ZU3-T1	2018	3	A5	2	18
ZU3-T1	2018	3	A5	2	19
ZU3-T1	2018	3	A5	2	22
ZU3-T1	2018	3	A5	2	17
ZU3-T1	2018	3	A5	2	28
ZU3-T1	2018	3	A5	2	20
ZU3-T1	2018	3	A5	2	23
ZU3-T1	2018	3	A5	2	16
ZU3-T1	2018	3	A5	2	19
ZU3-T1	2018	3	A5	2	20
ZU3-T1	2018	3	A5	2	22
ZU3-T1	2018	3	A5	2	13
ZU3-T1	2018	3	A5	2	22
ZU3-T1	2018	3	A5	2	19
ZU3-T1	2018	3	A5	2	11
ZU3-T1	2018	3	A5	2	13
ZU3-T1	2018	3	A5	2	15
ZU3-T1	2018	3	A5	2	20
ZU3-T1	2018	3	A5	2	16
ZU3-T1	2018	3	A5	2	15
ZU3-T1	2018	3	A5	2	22
ZU3-T1	2018	3	A5	2	14
ZU3-T1	2018	3	A5	2	27
ZU3-T1	2018	3	A5	2	12
ZU3-T1	2018	3	A5	2	15
ZU3-T1	2018	3	A5	2	13
ZU3-T1	2018	3	A5	2	15
ZU3-T1	2018	3	A5	2	12
ZU3-T1	2018	3	A5	2	12
ZU3-T1	2018	3	A5	2	19
ZU3-T1	2018	3	A5	2	16
ZU3-T1	2018	3	A5	2	18
ZU3-T1	2018	3	A5	2	21
ZU3-T1	2018	3	A5	2	13
ZU3-T1	2018	3	A5	2	22
ZU3-T1	2018	3	A5	2	14
ZU3-T1	2018	3	A5	2	8
ZU3-T1	2018	3	A5	2	13
ZU3-T1	2018	3	A5	2	22
ZU3-T1	2018	3	A5	2	18
ZU3-T1	2018	3	A5	2	5
ZU3-T1	2018	3	A5	2	14
ZU3-T1	2018	3	A5	2	12
ZU3-T1	2018	3	A5	2	13
ZU3-T1	2018	3	A5	2	10
ZU3-T1	2018	3	A5	2	15
ZU3-T1	2018	3	A5	2	13
ZU3-T1	2018	3	A5	2	16
ZU3-T1	2018	3	A5	2	16
ZU3-T1	2018	3	A5	2	7
ZU3-T1	2018	3	A5	2	10
ZU3-T1	2018	3	A5	2	14
ZU3-T1	2018	3	A5	2	19
ZU3-T1	2018	3	A5	2	15
ZU3-T1	2018	3	A5	2	15
ZU3-T1	2018	3	A5	2	14
ZU3-T1	2018	3	A5	2	16
ZU3-T1	2018	3	A5	2	25
ZU3-T1	2018	3	A5	2	9
ZU3-T1	2018	3	A5	2	7
ZU3-T1	2018	3	A5	2	7
ZU3-T1	2018	3	A5	2	11
ZU3-T1	2018	3	A5	2	10
ZU3-T1	2018	3	A5	2	20
ZU3-T1	2018	3	A5	2	19
ZU3-T1	2018	3	A5	2	14
ZU3-T1	2018	3	A5	2	11
ZU3-T1	2018	3	A5	2	19
ZU3-T1	2018	3	A5	2	13
ZU3-T1	2018	3	A5	2	19
ZU3-T1	2018	3	A5	2	10
ZU3-T1	2018	3	A5	2	10
ZU3-T1	2018	3	A5	2	9
ZU3-T1	2018	3	A5	2	18
ZU3-T1	2018	3	A5	2	20
ZU3-T1	2018	3	A5	2	17
ZU3-T1	2018	3	A5	2	9
ZU3-T1	2018	3	A5	2	14
ZU3-T1	2018	3	A5	2	14
ZU3-T1	2018	3	A5	2	14
ZU3-T1	2018	3	A5	2	10
ZU3-T1	2018	3	A5	2	16
ZU3-T1	2018	3	A5	2	9
ZU3-T1	2018	3	A5	2	12
ZU3-T1	2018	3	A5	2	16
ZU3-T1	2018	3	A5	2	15
ZU3-T1	2018	3	A5	2	13
ZU3-T1	2018	3	A5	2	14
ZU3-T1	2018	3	A5	2	12
ZU3-T1	2018	3	A5	2	9
ZU3-T1	2018	3	A5	2	17
ZU3-T1	2018	3	A5	2	12
ZU3-T1	2018	3	A5	2	10
ZU3-T1	2018	3	A5	2	9
ZU3-T1	2018	3	A5	2	12
ZU3-T1	2018	3	A5	2	13
ZU3-T1	2018	3	A5	2	14
ZU3-T1	2018	3	A5	2	13
ZU3-T1	2018	3	A5	2	13
ZU3-T1	2018	3	A5	2	7
ZU3-T1	2018	3	A5	2	10
ZU3-T1	2018	3	A5	2	14
ZU3-T1	2018	3	A5	2	8
ZU3-T1	2018	3	A5	2	13
ZU3-T1	2018	3	A5	2	10
ZU3-T1	2018	3	A5	2	10
ZU3-T1	2018	3	A5	2	11
ZU3-T1	2018	3	A5	2	4
ZU3-T1	2018	3	A5	2	7
ZU3-T1	2018	3	A5	2	20
ZU3-T1	2018	3	A5	2	10
ZU3-T1	2018	3	A5	2	11
ZU3-T1	2018	3	A5	2	15
ZU3-T1	2018	3	A5	2	12
ZU3-T1	2018	3	A5	2	4
ZU3-T1	2018	3	A5	2	6
ZU3-T1	2018	3	A5	2	7
ZU3-T1	2018	3	A5	2	12
ZU3-T1	2018	3	A5	2	19
ZU3-T1	2018	3	A5	2	10
ZU3-T1	2018	3	A5	2	10
ZU3-T1	2018	3	A5	2	11
ZU3-T1	2018	3	A5	2	9
ZU3-T1	2018	3	A5	2	10
ZU3-T1	2018	3	A5	2	17
ZU3-T1	2018	3	A5	2	6
ZU3-T1	2018	3	A6	2	29
ZU3-T1	2018	3	A6	2	27
ZU3-T1	2018	3	A6	2	31
ZU3-T1	2018	3	A6	2	30
ZU3-T1	2018	3	A6	2	14
ZU3-T1	2018	3	A6	2	24
ZU3-T1	2018	3	A6	2	20
ZU3-T1	2018	3	A6	2	31
ZU3-T1	2018	3	A6	2	24
ZU3-T1	2018	3	A6	2	45
ZU3-T1	2018	3	A6	2	20
ZU3-T1	2018	3	A6	2	21
ZU3-T1	2018	3	A6	2	27
ZU3-T1	2018	3	A6	2	24
ZU3-T1	2018	3	A6	2	22
ZU3-T1	2018	3	A6	2	14
ZU3-T1	2018	3	A6	2	25
ZU3-T1	2018	3	A6	2	13
ZU3-T1	2018	3	A6	2	17
ZU3-T1	2018	3	A6	2	22
ZU3-T1	2018	3	A6	2	10
ZU3-T1	2018	3	A6	2	20
ZU3-T1	2018	3	A6	2	21
ZU3-T1	2018	3	A6	2	16
ZU3-T1	2018	3	A6	2	14
ZU3-T1	2018	3	A6	2	12
ZU3-T1	2018	3	A6	2	14
ZU3-T1	2018	3	A6	2	15
ZU3-T1	2018	3	A6	2	26
ZU3-T1	2018	3	A6	2	21
ZU3-T1	2018	3	A6	2	18
ZU3-T1	2018	3	A6	2	17
ZU3-T1	2018	3	A6	2	12
ZU3-T1	2018	3	A6	2	23
ZU3-T1	2018	3	A6	2	14
ZU3-T1	2018	3	A6	2	15
ZU3-T1	2018	3	A6	2	14
ZU3-T1	2018	3	A6	2	17
ZU3-T1	2018	3	A6	2	14
ZU3-T1	2018	3	A6	2	13
ZU3-T1	2018	3	A6	2	20
ZU3-T1	2018	3	A6	2	13
ZU3-T1	2018	3	A6	2	10
ZU3-T1	2018	3	A6	2	12
ZU3-T1	2018	3	A6	2	13
ZU3-T1	2018	3	A6	2	12
ZU3-T1	2018	3	A6	2	11
ZU3-T1	2018	3	A6	2	8
ZU3-T1	2018	3	A6	2	15
ZU3-T1	2018	3	A6	2	15
ZU3-T1	2018	3	A6	2	12
ZU3-T1	2018	3	A6	2	8
ZU3-T1	2018	3	A6	2	9
ZU3-T1	2018	3	A6	2	8
ZU3-T1	2018	3	A6	2	12
ZU3-T1	2018	3	A6	2	10
ZU3-T1	2018	3	A6	2	8
ZU3-T1	2018	3	A6	2	11
ZU3-T1	2018	3	A6	2	11
ZU3-T1	2018	3	A6	2	14
ZU3-T1	2018	3	A6	2	13
ZU3-T1	2018	3	A6	2	11
ZU3-T1	2018	3	A6	2	11
ZU3-T1	2018	3	A6	2	12
ZU3-T1	2018	3	A6	2	9
ZU3-T1	2018	3	A6	2	9
ZU3-T1	2018	3	A6	2	12
ZU3-T1	2018	3	A6	2	14
ZU3-T1	2018	3	A6	2	9
ZU3-T1	2018	3	A6	2	7
ZU3-T1	2018	3	A6	2	14
ZU3-T1	2018	3	A6	2	9
ZU3-T1	2018	3	A6	2	10
ZU3-T1	2018	3	A6	2	11
ZU3-T1	2018	3	A6	2	16
ZU3-T1	2018	3	A6	2	8
ZU3-T1	2018	3	A6	2	5
ZU3-T1	2018	3	A6	2	10
ZU3-T1	2018	3	A6	2	8
ZU3-T1	2018	3	A6	2	4
ZU3-T1	2018	3	A6	2	10
ZU3-T1	2018	3	A6	2	6
ZU3-T1	2018	3	C4	2	33
ZU3-T1	2018	3	C4	2	21
ZU3-T1	2018	3	C4	2	21
ZU3-T1	2018	3	C4	2	27
ZU3-T1	2018	3	C4	2	25
ZU3-T1	2018	3	C4	2	14
ZU3-T1	2018	3	C4	2	14
ZU3-T1	2018	3	C4	2	24
ZU3-T1	2018	3	C4	2	10
ZU3-T1	2018	3	C4	2	13
ZU3-T1	2018	3	C4	2	17
ZU3-T1	2018	3	C4	2	16
ZU3-T1	2018	3	C4	2	20
ZU3-T1	2018	3	C4	2	19
ZU3-T1	2018	3	C4	2	14
ZU3-T1	2018	3	C4	2	13
ZU3-T1	2018	3	C4	2	11
ZU3-T1	2018	3	C4	2	12
ZU3-T1	2018	3	C4	2	9
ZU3-T1	2018	3	C4	2	8
ZU3-T1	2018	3	C4	2	11
ZU3-T1	2018	3	C4	2	11
ZU3-T1	2018	3	C4	2	10
ZU3-T1	2018	3	C4	2	9
ZU3-T1	2018	3	C4	2	9
ZU3-T1	2018	3	C4	2	7
ZU3-T1	2018	3	C4	2	8
ZU3-T1	2018	3	C4	2	10
ZU3-T1	2018	3	C4	2	7
ZU3-T1	2018	3	C4	2	8
ZU3-T1	2018	3	C4	2	11
ZU3-T1	2018	3	C4	2	10
ZU3-T1	2018	3	A3	2	13
ZU3-T1	2018	3	A3	2	32
ZU3-T1	2018	3	A3	2	33
ZU3-T1	2018	3	A3	2	27
ZU3-T1	2018	3	A3	2	27
ZU3-T1	2018	3	A3	2	25
ZU3-T1	2018	3	A3	2	15
ZU3-T1	2018	3	A3	2	17
ZU3-T1	2018	3	A3	2	23
ZU3-T1	2018	3	A3	2	14
ZU3-T1	2018	3	A3	2	17
ZU3-T1	2018	3	A3	2	15
ZU3-T1	2018	3	A3	2	14
ZU3-T1	2018	3	A3	2	13
ZU3-T1	2018	3	A3	2	11
ZU3-T1	2018	3	A3	2	10
ZU3-T1	2018	3	A3	2	12
ZU3-T1	2018	3	A3	2	9
ZU3-T1	2018	3	B4	2	12
ZU3-T1	2018	3	B4	2	37
ZU3-T1	2018	3	B4	2	23
ZU3-T1	2018	3	B4	2	17
ZU3-T1	2018	3	B4	2	19
ZU3-T1	2018	3	B4	2	13
ZU3-T1	2018	3	B4	2	11
ZU3-T1	2018	3	B4	2	23
ZU3-T1	2018	3	B4	2	16
ZU3-T1	2018	3	B4	2	9
ZU3-T1	2018	3	B4	2	14
ZU3-T1	2018	3	B4	2	26
ZU3-T1	2018	3	B4	2	27
ZU3-T1	2018	3	B4	2	28
ZU3-T1	2018	3	B4	2	16
ZU3-T1	2018	3	B4	2	16
ZU3-T1	2018	3	B4	2	17
ZU3-T1	2018	3	B4	2	22
ZU3-T1	2018	3	B4	2	22
ZU3-T1	2018	3	B4	2	15
ZU3-T1	2018	3	B4	2	14
ZU3-T1	2018	3	B4	2	7
ZU3-T1	2018	3	B4	2	17
ZU3-T1	2018	3	B4	2	15
ZU3-T1	2018	3	B4	2	11
ZU3-T1	2018	3	B4	2	6
ZU3-T1	2018	3	B4	2	9
ZU3-T1	2018	3	B4	2	9
ZU3-T1	2018	3	B4	2	10
ZU3-T1	2018	3	B4	2	12
ZU3-T1	2018	3	B4	2	12
ZU3-T1	2018	3	B4	2	4
ZU3-T1	2018	3	B4	2	14
ZU3-T1	2018	3	B4	2	15
ZU3-T1	2018	3	D4	2	22
ZU3-T1	2018	3	D4	2	14
ZU3-T1	2018	3	D4	2	12
ZU3-T1	2018	3	D4	2	32
ZU3-T1	2018	3	D4	2	29
ZU3-T1	2018	3	D4	2	37
ZU3-T1	2018	3	D4	2	17
ZU3-T1	2018	3	D4	2	22
ZU3-T1	2018	3	D4	2	23
ZU3-T1	2018	3	D4	2	31
ZU3-T1	2018	3	D4	2	22
ZU3-T1	2018	3	D4	2	19
ZU3-T1	2018	3	D4	2	12
ZU3-T1	2018	3	D4	2	13
ZU3-T1	2018	3	D4	2	14
ZU3-T1	2018	3	D4	2	11
ZU3-T1	2018	3	D4	2	16
ZU3-T1	2018	3	D4	2	16
ZU3-T1	2018	3	D4	2	18
ZU3-T1	2018	3	D4	2	11
ZU3-T1	2018	3	D4	2	16
ZU3-T1	2018	3	D4	2	11
ZU3-T1	2018	3	D4	2	18
ZU3-T1	2018	3	B5	2	28
ZU3-T1	2018	3	B5	2	14
ZU3-T1	2018	3	B5	2	20
ZU3-T1	2018	3	B5	2	10
ZU3-T1	2018	3	B5	2	14
ZU3-T1	2018	3	B5	2	14
ZU3-T1	2018	3	B5	2	13
ZU3-T1	2018	3	B5	2	28
ZU3-T1	2018	3	B5	2	13
ZU3-T1	2018	3	B5	2	11
ZU3-T1	2018	3	B5	2	12
ZU3-T1	2018	3	B5	2	16
ZU3-T1	2018	3	B5	2	12
ZU3-T1	2018	3	B5	2	7
ZU3-T1	2018	3	B5	2	19
ZU3-T1	2018	3	B5	2	12
ZU3-T1	2018	3	B5	2	12
ZU3-T1	2018	3	B5	2	14
ZU3-T1	2018	3	B5	2	7
ZU3-T1	2018	3	B5	2	16
ZU3-T1	2018	3	B5	2	12
ZU3-T1	2018	3	B5	2	14
ZU3-T1	2018	3	B5	2	13
ZU3-T1	2018	3	B5	2	14
ZU3-T1	2018	3	B5	2	9
ZU3-T1	2018	3	B5	2	14
ZU3-T1	2018	3	B5	2	10
ZU3-T1	2018	3	B5	2	12
ZU3-T1	2018	3	B5	2	17
ZU3-T1	2018	3	B5	2	9
ZU3-T1	2018	3	B5	2	12
ZU3-T1	2018	3	B5	2	14
ZU3-T1	2018	3	B5	2	15
ZU3-T1	2018	3	B5	2	9
ZU3-T1	2018	3	B5	2	7
ZU3-T1	2018	3	B5	2	9
ZU3-T1	2018	3	B5	2	12
ZU3-T1	2018	3	B5	2	9
ZU3-T1	2018	3	B5	2	4
ZU3-T1	2018	3	B5	2	13
ZU3-T1	2018	3	B5	2	8
ZU3-T1	2018	3	B5	2	9
ZU3-T1	2018	3	B5	2	8
ZU3-T1	2018	3	B5	2	13
ZU3-T1	2018	3	B5	2	11
ZU3-T1	2018	3	B5	2	9
ZU3-T1	2018	3	B5	2	11
ZU3-T1	2018	3	B5	2	9
ZU3-T1	2018	3	B5	2	12
ZU3-T1	2018	3	B5	2	6
ZU3-T1	2018	3	B5	2	7
ZU3-T1	2018	3	B5	2	5
ZU3-T1	2018	3	B5	2	18
ZU3-T1	2018	3	B5	2	24
ZU3-T1	2018	3	B5	2	31
ZU3-T1	2018	3	B5	2	38
ZU3-T1	2018	3	B5	2	24
ZU3-T1	2018	3	B5	2	15
ZU3-T1	2018	3	B5	2	14
ZU3-T1	2018	3	B5	2	19
ZU3-T1	2018	3	B5	2	17
ZU3-T1	2018	3	B5	2	13
ZU3-T1	2018	3	B5	2	23
ZU3-T1	2018	3	B5	2	15
ZU3-T1	2018	3	B5	2	20
ZU3-T1	2018	3	B5	2	14
ZU3-T1	2018	3	B5	2	16
ZU3-T1	2018	3	B5	2	19
ZU3-T1	2018	3	B5	2	9
ZU3-T1	2018	3	B5	2	14
ZU3-T1	2018	3	B5	2	16
ZU3-T1	2018	3	B5	2	13
ZU3-T1	2018	3	B5	2	16
ZU3-T1	2018	3	B5	2	15
ZU3-T1	2018	3	B5	2	14
ZU3-T1	2018	3	B5	2	10
ZU3-T1	2018	3	B5	2	6
ZU3-T1	2018	3	B5	2	12
ZU3-T1	2018	3	B5	2	14
ZU3-T1	2018	3	B5	2	12
ZU3-T1	2018	3	A4	2	19
ZU3-T1	2018	3	A4	2	22
ZU3-T1	2018	3	A4	2	26
ZU3-T1	2018	3	A4	2	27
ZU3-T1	2018	3	A4	2	29
ZU3-T1	2018	3	A4	2	29
ZU3-T1	2018	3	A4	2	31
ZU3-T1	2018	3	A4	2	19
ZU3-T1	2018	3	A4	2	23
ZU3-T1	2018	3	A4	2	12
ZU3-T1	2018	3	A4	2	25
ZU3-T1	2018	3	A4	2	26
ZU3-T1	2018	3	A4	2	27
ZU3-T1	2018	3	A4	2	29
ZU3-T1	2018	3	A4	2	24
ZU3-T1	2018	3	A4	2	25
ZU3-T1	2018	3	A4	2	37
ZU3-T1	2018	3	A4	2	27
ZU3-T1	2018	3	A4	2	26
ZU3-T1	2018	3	A4	2	17
ZU3-T1	2018	3	A4	2	34
ZU3-T1	2018	3	A4	2	16
ZU3-T1	2018	3	A4	2	22
ZU3-T1	2018	3	A4	2	32
ZU3-T1	2018	3	A4	2	20
ZU3-T1	2018	3	A4	2	33
ZU3-T1	2018	3	A4	2	23
ZU3-T1	2018	3	A4	2	20
ZU3-T1	2018	3	A4	2	24
ZU3-T1	2018	3	A4	2	9
ZU3-T1	2018	3	A4	2	26
ZU3-T1	2018	3	A4	2	19
ZU3-T1	2018	3	A4	2	27
ZU3-T1	2018	3	A4	2	18
ZU3-T1	2018	3	A4	2	19
ZU3-T1	2018	3	A4	2	14
ZU3-T1	2018	3	A4	2	17
ZU3-T1	2018	3	A4	2	5
ZU3-T1	2018	3	A4	2	17
ZU3-T1	2018	3	A4	2	18
ZU3-T1	2018	3	A4	2	14
ZU3-T1	2018	3	A4	2	25
ZU3-T1	2018	3	A4	2	24
ZU3-T1	2018	3	A4	2	26
ZU3-T1	2018	3	A4	2	15
ZU3-T1	2018	3	A4	2	13
ZU3-T1	2018	3	A4	2	23
ZU3-T1	2018	3	A4	2	13
ZU3-T1	2018	3	A4	2	26
ZU3-T1	2018	3	A4	2	31
ZU3-T1	2018	3	A4	2	20
ZU3-T1	2018	3	A4	2	24
ZU3-T1	2018	3	A4	2	21
ZU3-T1	2018	3	A4	2	19
ZU3-T1	2018	3	A4	2	19
ZU3-T1	2018	3	A4	2	32
ZU3-T1	2018	3	A4	2	15
ZU3-T1	2018	3	A4	2	12
ZU3-T1	2018	3	A4	2	14
ZU3-T1	2018	3	A4	2	25
ZU3-T1	2018	3	A4	2	16
ZU3-T1	2018	3	A4	2	12
ZU3-T1	2018	3	A4	2	19
ZU3-T1	2018	3	A4	2	20
ZU3-T1	2018	3	A4	2	15
ZU3-T1	2018	3	A4	2	7
ZU3-T1	2018	3	A4	2	17
ZU3-T1	2018	3	A4	2	13
ZU3-T1	2018	3	A4	2	24
ZU3-T1	2018	3	A4	2	17
ZU3-T1	2018	3	A4	2	10
ZU3-T1	2018	3	A4	2	19
ZU3-T1	2018	3	A4	2	21
ZU3-T1	2018	3	A4	2	22
ZU3-T1	2018	3	A4	2	19
ZU3-T1	2018	3	A4	2	18
ZU3-T1	2018	3	A4	2	21
ZU3-T1	2018	3	A4	2	14
ZU3-T1	2018	3	A4	2	6
ZU3-T1	2018	3	A4	2	15
ZU3-T1	2018	3	A4	2	14
ZU3-T1	2018	3	A4	2	21
ZU3-T1	2018	3	A4	2	9
ZU3-T1	2018	3	A4	2	10
ZU3-T1	2018	3	A4	2	14
ZU3-T1	2018	3	A4	2	19
ZU3-T1	2018	3	A4	2	18
ZU3-T1	2018	3	A4	2	14
ZU3-T1	2018	3	A4	2	17
ZU3-T1	2018	3	A4	2	9
ZU3-T1	2018	3	A4	2	15
ZU3-T1	2018	3	A4	2	13
ZU3-T1	2018	3	A4	2	17
ZU3-T1	2018	3	A4	2	13
ZU3-T1	2018	3	A4	2	16
ZU3-T1	2018	3	A4	2	21
ZU3-T1	2018	3	A4	2	19
ZU3-T1	2018	3	A4	2	15
ZU3-T1	2018	3	A4	2	12
ZU3-T1	2018	3	A4	2	19
ZU3-T1	2018	3	A4	2	17
ZU3-T1	2018	3	A4	2	15
ZU3-T1	2018	3	A4	2	17
ZU3-T1	2018	3	A4	2	13
ZU3-T1	2018	3	A4	2	14
ZU3-T1	2018	3	A4	2	9
ZU3-T1	2018	3	A4	2	14
ZU3-T1	2018	3	A4	2	12
ZU3-T1	2018	3	A4	2	12
ZU3-T1	2018	3	A4	2	10
ZU3-T1	2018	3	A4	2	13
ZU3-T1	2018	3	A4	2	6
ZU3-T1	2018	3	A4	2	10
ZU3-T1	2018	3	A4	2	17
ZU3-T1	2018	3	A4	2	14
ZU3-T1	2018	3	A4	2	14
ZU3-T1	2018	3	A4	2	20
ZU3-T1	2018	3	A4	2	14
ZU3-T1	2018	3	A4	2	10
ZU3-T1	2018	3	A4	2	12
ZU3-T1	2018	3	A4	2	18
ZU3-T1	2018	3	A4	2	13
ZU3-T1	2018	3	A4	2	16
ZU3-T1	2018	3	A4	2	19
ZU3-T1	2018	3	A4	2	10
ZU3-T1	2018	3	A4	2	13
ZU3-T1	2018	3	A4	2	15
ZU3-T1	2018	3	A4	2	12
ZU3-T1	2018	3	A4	2	8
ZU3-T1	2018	3	A4	2	11
ZU3-T1	2018	3	A4	2	4
ZU3-T1	2018	3	A4	2	11
ZU3-T1	2018	3	A4	2	9
ZU3-T1	2018	3	A4	2	14
ZU3-T1	2018	3	A4	2	10
ZU3-T1	2018	3	A4	2	13
ZU3-T1	2018	3	A4	2	11
ZU3-T1	2018	3	A4	2	12
ZU3-T1	2018	3	A4	2	9
ZU3-T1	2018	3	A4	2	11
ZU3-T1	2018	3	A4	2	12
ZU3-T1	2018	3	A4	2	13
ZU3-T1	2018	3	A4	2	12
ZU3-T1	2018	3	A4	2	10
ZU3-T1	2018	3	A4	2	19
ZU3-T1	2018	3	A4	2	15
ZU3-T1	2018	3	A4	2	4
ZU3-T1	2018	3	A4	2	15
ZU3-T1	2018	3	A4	2	7
ZU3-T1	2018	3	A4	2	12
ZU3-T1	2018	3	A4	2	9
ZU3-T1	2018	3	A4	2	3
ZU3-T1	2018	3	A4	2	11
ZU3-T1	2018	3	A4	2	11
ZU3-T1	2018	3	A4	2	15
ZU3-T1	2018	3	A4	2	9
ZU3-T1	2018	3	A4	2	10
ZU3-T1	2018	3	A4	2	6
ZU3-T1	2018	3	A4	2	4
ZU3-T1	2018	3	A4	2	24
ZU3-T1	2018	3	A4	2	20
ZU3-T1	2018	3	A4	2	7
ZU3-T1	2018	3	A4	2	12
ZU3-T1	2018	3	A4	2	13
ZU3-T1	2018	3	A4	2	12
ZU3-T1	2018	3	A4	2	14
ZU3-T1	2018	3	A4	2	13
ZU3-T1	2018	3	A4	2	11
ZU3-T1	2018	3	A4	2	10
ZU3-T1	2018	3	A4	2	11
ZU3-T1	2018	3	A4	2	13
ZU3-T1	2018	3	A4	2	10
ZU3-T1	2018	3	A4	2	11
ZU3-T1	2018	3	A4	2	9
ZU3-T1	2018	3	A4	2	15
ZU3-T1	2018	3	A4	2	9
ZU3-T1	2018	3	A4	2	7
ZU3-T1	2018	3	A4	2	6
ZU3-T1	2018	3	A4	2	16
ZU3-T1	2018	3	A4	2	15
ZU3-T1	2018	3	A4	2	14
ZU3-T1	2018	3	A4	2	13
ZU3-T1	2018	3	A4	2	14
ZU3-T1	2018	3	A4	2	13
ZU3-T1	2018	3	A4	2	10
ZU3-T1	2018	3	A4	2	12
ZU3-T1	2018	3	A4	2	7
ZU3-T1	2018	3	A4	2	11
ZU3-T1	2018	3	A4	2	10
ZU3-T1	2018	3	A4	2	11
ZU3-T1	2018	3	A4	2	6
ZU3-T1	2018	3	A4	2	8
ZU3-T1	2018	3	A4	2	6
ZU3-T1	2018	3	A4	2	8
ZU3-T1	2018	3	A4	2	11
ZU3-T1	2018	3	A4	2	5
ZU3-T1	2018	3	A4	2	3
ZU3-T1	2018	3	A4	2	12
ZU3-T1	2018	3	A4	2	14
ZU3-T1	2018	3	A4	2	2
ZU3-T1	2018	3	A4	2	9
ZU3-T1	2018	3	A4	2	10
ZU3-T1	2018	3	A4	2	10
ZU3-T1	2018	3	A4	2	3
ZU3-T1	2018	3	A4	2	12
ZU3-T1	2018	3	A4	2	9
ZU3-T1	2018	3	A4	2	8
ZU3-T1	2018	3	A4	2	11
ZU3-T1	2018	3	A4	2	2
ZU3-T1	2018	3	A4	2	7
ZU3-T1	2018	3	A4	2	3
ZU3-T1	2018	3	A4	2	11
ZU3-T1	2018	3	A4	2	9
ZU3-T1	2018	3	A4	2	7
ZU3-T1	2018	3	A4	2	9
ZU3-T1	2018	3	A4	2	5
ZU3-T1	2018	3	A4	2	8
ZU3-T1	2018	3	A4	2	5
ZU3-T1	2018	3	A4	2	7
ZU3-T1	2018	3	A4	2	6
ZU3-T1	2018	3	A4	2	15
ZU3-T1	2018	3	A4	2	1
ZU3-T1	2018	3	A4	2	7
ZU3-T1	2018	3	A4	2	13
ZU3-T1	2018	3	A4	2	9
ZU3-T1	2018	3	A4	2	6
ZU3-T1	2018	3	A4	2	2
ZU3-T1	2018	3	A4	2	5
ZU3-T1	2018	3	A4	2	7
ZU3-T1	2018	3	A4	2	7
ZU3-T1	2018	3	A4	2	5
ZU3-T1	2018	3	A4	2	4
ZU3-T1	2018	3	A4	2	9
ZU3-T1	2018	3	A4	2	6
ZU3-T1	2018	3	A4	2	13
ZU3-T1	2018	3	A4	2	14
ZU3-T1	2018	3	A4	2	20
ZU3-T1	2018	3	A4	2	16
ZU3-T1	2018	3	A4	2	13
ZU3-T1	2018	3	A4	2	11
ZU3-T1	2018	3	A4	2	9
ZU3-T1	2018	3	A4	2	4
ZU3-T1	2018	3	A4	2	5
ZU3-T1	2018	3	A4	2	5
ZU3-T1	2018	3	A4	2	9
ZU3-T1	2018	3	D2	2	32
ZU3-T1	2018	3	B2	2	43
ZU3-T1	2018	3	B2	2	23
ZU3-T1	2018	3	B2	2	22
ZU3-T1	2018	3	B2	2	24
ZU3-T1	2018	3	B2	2	23
ZU3-T1	2018	3	B2	2	20
ZU3-T1	2018	3	B6	2	22
ZU3-T1	2018	3	C3	2	31
ZU3-T1	2018	3	C3	2	24
ZU3-T1	2018	3	C3	2	10
ZU3-T1	2018	3	C3	2	26
ZU3-T1	2018	3	C3	2	10
ZU3-T1	2018	3	C5	2	22
ZU3-T1	2018	3	C5	2	10
ZU3-T1	2018	3	C5	2	20
ZU3-T1	2018	3	C5	2	12
ZU3-T1	2018	3	C5	2	14
ZU3-T1	2018	3	C5	2	12
ZU3-T1	2018	3	C5	2	9
ZU3-T1	2018	3	C5	2	9
ZU3-T1	2018	3	C5	2	27
ZU3-T1	2018	3	C5	2	19
ZU3-T1	2018	3	C5	2	10
ZU3-T1	2018	3	C5	2	14
ZU3-T1	2018	3	C5	2	11
ZU3-T1	2018	3	C5	2	8
ZU3-T1	2018	3	C5	2	15
ZU3-T1	2018	3	C5	2	7
ZU3-T1	2018	3	C5	2	4
ZU3-T1	2018	3	C5	2	7
ZU3-T1	2018	3	D5	2	15
ZU3-T1	2018	3	D5	2	11
ZU3-T1	2018	3	D5	2	12
ZU3-T1	2018	3	D5	2	11
ZU3-T1	2018	3	D5	2	10
ZU3-T1	2018	3	D5	2	8
ZU3-T1	2018	3	D5	2	8
ZU3-T1	2018	3	C6	2	13
ZU3-T1	2018	3	D3	2	22
ZU3-T1	2018	3	D3	2	23
ZU3-T1	2018	3	D3	2	13
ZU3-T1	2018	3	D3	2	17
ZU3-T1	2018	3	D3	2	18
ZU3-T1	2018	3	D3	2	12
ZU3-T1	2018	3	D3	2	18
ZU3-T1	2018	3	D3	2	12
ZU3-T1	2018	3	D3	2	33
ZU3-T1	2018	3	D3	2	13
ZU3-T1	2018	3	D3	2	10
ZU3-T1	2018	3	D3	2	12
ZU3-T1	2018	3	D3	2	11
ZU3-T1	2018	3	D3	2	8
ZU3-T1	2018	3	D3	2	17
ZU3-T1	2018	3	D3	2	13
ZU3-T1	2018	3	D3	2	18
ZU3-T1	2018	3	D3	2	13
ZU3-T1	2018	3	D3	2	9
ZU3-T1	2018	3	D3	2	17
ZU3-T1	2018	3	D3	2	13
ZU3-T1	2018	3	D3	2	11
ZU3-T1	2018	3	D3	2	13
ZU3-T1	2018	3	D3	2	9
ZU3-T1	2018	3	D3	2	13
ZU3-T1	2018	3	D3	2	5
ZU3-T1	2018	3	D3	2	5
ZU3-T1	2018	3	D3	2	8
ZU3-T1	2018	3	D3	2	10
ZU3-T1	2018	3	D3	2	19
ZU3-T1	2018	3	D6	2B	35
ZU3-T1	2018	3	D6	2B	24
ZU3-T1	2018	3	D6	2B	19
ZU3-T1	2018	3	D6	2B	16
ZU3-T1	2018	3	D6	2B	30
ZU3-T1	2018	3	D6	2B	26
ZU3-T1	2018	3	D6	2B	17
ZU3-T1	2018	3	D6	2B	24
ZU3-T1	2018	3	D6	2B	16
ZU3-T1	2018	3	D6	2B	16
ZU3-T1	2018	3	D6	2B	11
ZU3-T1	2018	3	D6	2B	16
ZU3-T1	2018	3	D6	2B	12
ZU3-T1	2018	3	A5	2B	43
ZU3-T1	2018	3	A5	2B	61
ZU3-T1	2018	3	A5	2B	49
ZU3-T1	2018	3	A5	2B	47
ZU3-T1	2018	3	A5	2B	45
ZU3-T1	2018	3	A5	2B	58
ZU3-T1	2018	3	C6	2B	35
ZU3-T1	2018	3	C6	2B	7
ZU3-T1	2018	3	C6	2B	10
ZU3-T1	2018	3	A4	2B	37
ZU3-T1	2018	3	A4	2B	24
ZU3-T1	2018	3	A4	2B	21
ZU3-T1	2018	3	D6	2B	38
ZU3-T1	2018	3	D6	2B	55
ZU3-T1	2018	3	D6	2B	51
ZU3-T1	2018	3	B5	2B	77
ZU3-T1	2018	3	B5	2B	60
ZU3-T1	2018	3	B5	2B	15
ZU3-T1	2018	3	D1	2B	13
ZU3-T1	2018	3	D1	2B	12
ZU3-T1	2018	3	D1	2B	8
ZU3-T1	2018	3	A5	2B	13
ZU3-T1	2018	3	A5	2B	29
ZU3-T1	2018	3	A5	2B	22
ZU3-T1	2018	3	A5	2B	20
ZU3-T1	2018	3	D4	2B	29
ZU3-T1	2018	3	D4	2B	12
ZU3-T1	2018	3	D4	2B	10
ZU3-T1	2018	3	D4	2B	13
ZU3-T1	2018	3	D4	2B	20
ZU3-T1	2018	3	D5	2B	15
ZU3-T1	2018	3	D5	2B	20
ZU3-T1	2018	3	D5	2B	12
ZU3-T1	2018	3	D4	2B	5
ZU3-T1	2018	3	B3	2B	9
ZU3-T1	2018	3	B3	2B	21
ZU3-T1	2018	3	B4	2B	14
ZU3-T1	2018	3	B4	2B	14
ZU3-T1	2018	3	B4	2B	15
ZU3-T1	2018	3	B4	2B	32
ZU3-T1	2018	3	B4	2B	17
ZU3-T1	2018	3	D2	2B	9
ZU3-T1	2018	3	D2	2B	13
ZU3-T1	2018	3	D2	2B	9
ZU3-T1	2018	3	D2	2B	11
ZU3-T1	2018	3	D2	2B	9
ZU3-T1	2018	3	C3	2B	13
ZU3-T1	2018	3	C3	2B	11
ZU3-T1	2018	3	C3	2B	16
ZU3-T1	2018	3	C3	2B	10
ZU3-T1	2018	3	C3	2B	9
ZU3-T1	2018	3	B6	2B	22
ZU3-T1	2018	3	B6	2B	12
ZU3-T1	2018	3	B6	2B	9
ZU3-T1	2018	3	B6	2B	15
ZU3-T1	2018	3	B6	2B	13
ZU3-T1	2018	3	B6	2B	9
ZU3-T1	2018	3	C5	2B	34
ZU3-T1	2018	3	C5	2B	16
ZU3-T1	2018	3	C5	2B	20
ZU3-T1	2018	3	C5	2B	15
ZU3-T1	2018	3	C5	2B	9
ZU3-T1	2018	3	A6	2B	25
ZU3-T1	2018	3	A6	2B	21
ZU3-T1	2018	3	A6	2B	22
ZU3-T1	2018	3	A6	2B	18
ZU3-T1	2018	3	D3	2B	15
ZU3-T1	2018	3	A5	2B	143
ZU3-T1	2018	3	A5	2B	38
ZU3-T1	2018	3	A6	2	70
ZU3-T1	2018	3	A6	2	115
ZU3-T1	2018	3	A6	2	77
ZU3-T1	2018	3	A6	2	65
ZU3-T1	2018	3	A6	2	69
ZU3-T1	2018	3	A6	2	21
ZU3-T1	2018	3	A6	2	54
ZU3-T1	2018	3	A6	2	57
ZU3-T1	2018	3	A6	2	45
ZU3-T1	2018	3	A6	2	34
ZU3-T1	2018	3	A6	2	17
ZU3-T1	2018	3	A4	2	35
ZU3-T1	2018	3	A4	2	55
ZU3-T1	2018	3	A4	2	39
ZU3-T1	2018	3	A4	2	46
ZU3-T1	2018	3	A4	2	75
ZU3-T1	2018	3	A4	2	37
ZU3-T1	2018	3	A4	2	36
ZU3-T1	2018	3	A6	2	98
ZU3-T1	2018	3	A6	2	44
ZU3-T1	2018	3	A6	2	40
ZU3-T1	2018	3	A6	2	34
ZU3-T1	2018	3	A6	2	69
ZU3-T1	2018	3	A6	2	71
ZU3-T1	2018	3	A6	2	55
ZU3-T1	2018	3	A6	2	34
ZU3-T1	2018	3	A6	2	22
ZU3-T1	2018	3	A5	1C	49
ZU3-T1	2018	3	A5	1C	66
ZU3-T1	2018	3	A6	2	67
ZU3-T1	2018	3	A6	2	45
ZU3-T1	2018	3	C4	1C	55
ZU3-T1	2018	3	C4	1C	24
ZU3-T1	2018	3	C4	1C	50
ZU3-T1	2018	3	B3	2	25
ZU3-T1	2017	3	B2	2	20
ZU3-T1	2018	3	B4	2	49
ZU3-T1	2018	3	B4	2	32
ZU3-T1	2018	3	B4	2	32
ZU3-T1	2018	3	B4	2	17
ZU3-T1	2018	3	B4	2	34
ZU3-T1	2018	3	B4	2	37
ZU3-T1	2018	3	B4	2	36
ZU3-T1	2018	3	B4	2	21
ZU3-T1	2018	3	B4	2	32
ZU3-T1	2018	3	B4	2	14
ZU3-T1	2018	3	B4	2	19
ZU3-T1	2018	3	B4	2	22
ZU3-T1	2018	3	B4	2	14
ZU3-T1	2018	3	B4	2	27
ZU3-T1	2018	3	B4	2	26
ZU3-T1	2018	3	B4	2	27
ZU3-T1	2018	3	B4	2	27
ZU3-T1	2018	3	B4	2	26
ZU3-T1	2018	3	B4	2	24
ZU3-T1	2018	3	B4	2	13
ZU3-T1	2018	3	B4	2	29
ZU3-T1	2018	3	B4	2	21
ZU3-T1	2018	3	B4	2	14
ZU3-T1	2018	3	B4	2	12
ZU3-T1	2018	3	B4	2	24
ZU3-T1	2018	3	B4	2	23
ZU3-T1	2018	3	B4	2	17
ZU3-T1	2018	3	B4	2	8
ZU3-T1	2018	3	B4	2	18
ZU3-T1	2018	3	B4	2	19
ZU3-T1	2018	3	B4	2	15
ZU3-T1	2018	3	B4	2	15
ZU3-T1	2018	3	B4	2	14
ZU3-T1	2018	3	B4	2	11
ZU3-T1	2018	3	B4	2	19
ZU3-T1	2018	3	B4	2	13
ZU3-T1	2018	3	B4	2	14
ZU3-T1	2018	3	B4	2	13
ZU3-T1	2018	3	B4	2	12
ZU3-T1	2018	3	B4	2	9
ZU3-T1	2018	3	B4	2	11
ZU3-T1	2018	3	B4	2	9
ZU3-T1	2018	3	B4	2	25
ZU3-T1	2018	3	B4	2	19
ZU3-T1	2018	3	B4	2	15
ZU3-T1	2018	3	B4	2	17
ZU3-T1	2018	3	B4	2	15
ZU3-T1	2018	3	B4	2	19
ZU3-T1	2018	3	B4	2	8
ZU3-T1	2018	3	B4	2	6
ZU3-T1	2018	3	B4	2	8
ZU3-T1	2018	3	B4	2	7
ZU3-T1	2018	3	B4	2	6
ZU3-T1	2018	3	B4	2	8
ZU3-T1	2018	3	B4	2	10
ZU3-T1	2018	3	B4	2	7
ZU3-T1	2018	3	B4	2	12
ZU3-T1	2018	3	A5	2	46
ZU3-T1	2018	3	A5	2	81
ZU3-T1	2018	3	A5	2	45
ZU3-T1	2018	3	A5	2	35
ZU3-T1	2018	3	A5	2	38
ZU3-T1	2018	3	A5	2	57
ZU3-T1	2018	3	A5	2	51
ZU3-T1	2018	3	A5	2	62
ZU3-T1	2018	3	A5	2	79
ZU3-T1	2018	3	A5	2	61
ZU3-T1	2018	3	A5	2	23
ZU3-T1	2018	3	A5	2	50
ZU3-T1	2018	3	A5	2	65
ZU3-T1	2018	3	A5	2	51
ZU3-T1	2018	3	A5	2	62
ZU3-T1	2018	3	A5	2	48
ZU3-T1	2018	3	A5	2	36
ZU3-T1	2018	3	A5	1C	22
ZU3-T1	2018	3	A5	1C	27
ZU3-T1	2018	3	A5	1C	43
ZU3-T1	2018	3	A5	1C	23
ZU3-T1	2018	3	A5	1C	24
ZU3-T1	2018	3	A5	1C	26
ZU3-T1	2018	3	A5	1C	48
ZU3-T1	2018	3	A6	2	27
ZU3-T1	2018	3	A5	2	39
ZU3-T1	2018	3	A5	2	27
ZU3-T1	2018	3	A5	2	30
ZU3-T1	2018	3	A5	2	35
ZU3-T1	2018	3	A5	2	34
ZU3-T1	2018	3	A5	2	43
ZU3-T1	2018	3	A6	2	45
ZU3-T1	2018	3	A6	2	22
ZU3-T1	2018	3	A6	2	40
ZU3-T1	2018	3	A6	2	19
ZU3-T1	2018	3	A6	2	23
ZU3-T1	2018	3	C3	2	27
ZU3-T1	2018	3	C3	2	55
ZU3-T1	2018	3	C3	2	25
ZU3-T1	2018	3	C3	2	17
ZU3-T1	2018	3	D4	2	32
ZU3-T1	2018	3	D4	2	31
ZU3-T1	2018	3	D4	2	23
ZU3-T1	2018	3	A5	2	39
ZU3-T1	2018	3	A5	2	77
ZU3-T1	2018	3	A5	2	43
ZU3-T1	2018	3	A5	2	29
ZU3-T1	2018	3	A5	2	23
ZU3-T1	2018	3	A5	2	40
ZU3-T1	2018	3	A5	2	27
ZU3-T1	2018	3	A5	2	26
ZU3-T1	2018	3	A5	2	25
ZU3-T1	2018	3	A5	2	63
ZU3-T1	2018	3	A5	2	75
ZU3-T1	2018	3	A5	2	35
ZU3-T1	2018	3	A5	2	30
ZU3-T1	2018	3	A5	2	43
ZU3-T1	2018	3	A5	2	5
ZU3-T1	2018	3	A5	2	35
ZU3-T1	2018	3	A5	2	34
ZU3-T1	2018	3	A5	2	26
ZU3-T1	2018	3	A5	2	29
ZU3-T1	2018	3	A5	2	31
ZU3-T1	2018	3	A5	2	22
ZU3-T1	2018	3	A5	2	25
ZU3-T1	2018	3	A5	2	67
ZU3-T1	2018	3	A5	2	20
ZU3-T1	2018	3	A5	2	25
ZU3-T1	2018	3	C4	2	24
ZU3-T1	2018	3	C4	2	10
ZU3-T1	2018	3	D1	2	18
ZU3-T1	2018	3	A4	2	33
ZU3-T1	2018	3	A4	2	26
ZU3-T1	2018	3	A4	2	27
ZU3-T1	2018	3	A4	2	29
ZU3-T1	2018	3	A4	2	38
ZU3-T1	2018	3	A4	2	39
ZU3-T1	2018	3	A4	2	48
ZU3-T1	2018	3	A4	2	27
ZU3-T1	2018	3	A4	2	46
ZU3-T1	2018	3	A4	2	34
ZU3-T1	2018	3	A4	2	24
ZU3-T1	2018	3	A3	2	41
ZU3-T1	2018	3	D4	2	27
ZU3-T1	2018	3	D4	2	17
ZU3-T1	2018	3	C3	1C	19
ZU3-T1	2018	3	C3	1C	43
ZU3-T1	2018	3	C3	1C	12
ZU3-T1	2018	3	C3	1C	14
ZU3-T1	2018	3	C3	1C	15
ZU3-T1	2018	3	C3	1C	23
ZU3-T1	2018	3	C3	1C	7
ZU3-T1	2018	3	C3	1C	13
ZU3-T1	2018	3	C3	1C	9
ZU3-T1	2018	3	C3	1C	27
ZU3-T1	2018	3	C3	1C	7
ZU3-T1	2018	3	A5	3B	40
ZU3-T1	2018	3	A5	3B	19
ZU3-T1	2018	3	A5	1C	40
ZU3-T1	2018	3	A5	1C	33
ZU3-T1	2018	3	A5	1C	36
ZU3-T1	2018	3	A5	1C	13
ZU3-T1	2018	3	A3	2	65
ZU3-T1	2018	3	A3	2	42
ZU3-T1	2018	3	D3	2	39
ZU3-T1	2018	3	A5	2	47
ZU3-T1	2018	3	A5	2	37
ZU3-T1	2018	3	A5	2	29
ZU3-T1	2018	3	A5	2	32
ZU3-T1	2018	3	A5	2	29
ZU3-T1	2018	3	A5	2	16
ZU3-T1	2018	3	A5	2	25
ZU3-T1	2018	3	A5	2	37
ZU3-T1	2018	3	A5	2	19
ZU3-T1	2018	3	A5	2	29
ZU3-T1	2018	3	A5	2	20
ZU3-T1	2018	3	A5	2	15
ZU3-T1	2018	3	A5	2	18
ZU3-T1	2018	3	A5	2	20
ZU3-T1	2018	3	A5	2	12
ZU3-T1	2018	3	A5	2	15
ZU3-T1	2018	3	A3	2	28
ZU3-T1	2018	3	D4	2	38
ZU3-T1	2018	3	B3	2	41
ZU3-T1	2018	3	B3	2	17
ZU3-T1	2018	3	A4	3	53
ZU3-T1	2018	3	A4	3	32
ZU3-T1	2018	3	A3	2	25
ZU3-T1	2018	3	C5	2	12
ZU3-T1	2018	3	C5	2	25
ZU3-T1	2018	3	C5	2	20
ZU3-T1	2018	3	C5	2	21
ZU2-T3	2017	2	D2	1B	24
ZU2-T3	2017	2	D2	1B	19
ZU2-T3	2017	2	D2	1B	38
ZU2-T3	2017	2	D2	1B	20
ZU2-T3	2017	2	D2	1B	12
ZU2-T3	2017	2	D2	1B	15
ZU2-T3	2017	2	D2	1B	9
ZU2-T3	2017	2	D2	1B	10
ZU2-T3	2017	2	D2	1B	17
ZU2-T3	2017	2	D2	1B	15
ZU2-T3	2017	2	D2	1B	10
ZU2-T3	2017	2	D2	1B	14
ZU2-T3	2017	2	D2	1B	11
ZU2-T3	2017	2	D2	1B	9
ZU2-T3	2017	2	D2	1B	17
ZU2-T3	2017	2	D2	1B	14
ZU2-T3	2017	2	D2	1B	12
ZU2-T3	2017	2	D2	1B	12
ZU2-T3	2017	2	D2	1B	10
ZU2-T3	2017	2	D2	1B	11
ZU2-T3	2017	2	D2	1B	13
ZU2-T3	2017	2	D2	1B	7
ZU2-T3	2017	2	D2	1B	10
ZU2-T3	2017	2	D2	1B	11
ZU2-T3	2017	2	D2	1B	11
ZU2-T3	2017	2	D2	1B	9
ZU2-T3	2017	2	D2	1B	19
ZU2-T3	2017	2	D2	1B	9
ZU2-T3	2017	2	D2	1B	12
ZU2-T3	2017	2	D2	1B	6
ZU2-T3	2017	2	D2	1B	8
ZU2-T3	2017	2	E1	1B	17
ZU2-T3	2017	2	E1	1B	27
ZU2-T3	2017	2	E1	1B	16
ZU2-T3	2017	2	E1	1B	14
ZU2-T3	2017	2	E1	1B	36
ZU2-T3	2017	2	E1	1B	12
ZU2-T3	2017	2	E1	1B	18
ZU2-T3	2017	2	E1	1B	18
ZU2-T3	2017	2	E1	1B	19
ZU2-T3	2017	2	E1	1B	16
ZU2-T3	2017	2	E1	1B	16
ZU2-T3	2017	2	E1	1B	8
ZU2-T3	2017	2	E1	1B	9
ZU2-T3	2017	2	E1	1B	7
ZU2-T3	2017	2	E1	1B	11
ZU2-T3	2017	2	E1	1B	14
ZU2-T3	2017	2	E1	1B	14
ZU2-T3	2017	2	E1	1B	13
ZU2-T3	2017	2	E1	1B	12
ZU2-T3	2017	2	E1	1B	10
ZU2-T3	2017	2	E1	1B	14
ZU2-T3	2017	2	E1	1B	30
ZU2-T3	2017	2	E1	1B	11
ZU2-T3	2017	2	E1	1B	13
ZU2-T3	2017	2	E1	1B	19
ZU2-T3	2017	2	E1	1B	13
ZU2-T3	2017	2	E1	1B	13
ZU2-T3	2017	2	E1	1B	6
ZU2-T3	2017	2	E1	1B	12
ZU2-T3	2017	2	E1	1B	7
ZU2-T3	2017	2	E1	1B	10
ZU2-T3	2017	2	E1	1B	12
ZU2-T3	2017	2	E1	1B	10
ZU2-T3	2017	2	E1	1B	10
ZU2-T3	2017	2	E1	1B	20
ZU2-T3	2017	2	E1	1B	11
ZU2-T3	2017	2	E1	1B	15
ZU2-T3	2017	2	E1	1B	23
ZU2-T3	2017	2	E1	1B	10
ZU2-T3	2017	2	E1	1B	21
ZU2-T3	2017	2	E1	1B	16
ZU2-T3	2017	2	E1	1B	9
ZU2-T3	2017	2	E1	1B	16
ZU2-T3	2017	2	E1	1B	11
ZU2-T3	2017	2	E1	1B	11
ZU2-T3	2017	2	E1	1B	7
ZU2-T3	2017	2	E1	1B	11
ZU2-T3	2017	2	E1	1B	12
ZU2-T3	2017	2	E1	1B	15
ZU2-T3	2017	2	E1	1B	12
ZU2-T3	2017	2	E1	1B	11
ZU2-T3	2017	2	E1	1B	4
ZU2-T3	2017	2	E1	1B	16
ZU2-T3	2017	2	E1	1B	6
ZU2-T3	2017	2	E1	1B	8
ZU2-T3	2017	2	E1	1B	6
ZU2-T3	2017	2	E1	1B	7
ZU2-T3	2017	2	E1	1B	8
ZU2-T3	2017	2	E1	1B	5
ZU2-T3	2017	2	E1	1B	5
ZU2-T3	2017	2	E1	1B	12
ZU2-T3	2017	2	E1	1B	9
ZU2-T3	2017	2	E1	1B	6
ZU2-T3	2017	2	E1	1B	6
ZU2-T3	2017	2	E1	1B	3
ZU2-T3	2017	2	E1	1B	7
ZU2-T3	2017	2	E1	1B	4
ZU2-T3	2017	2	D1	1B	25
ZU2-T3	2017	2	D1	1B	15
ZU2-T3	2017	2	D1	1B	14
ZU2-T3	2017	2	D1	1B	15
ZU2-T3	2017	2	D1	1B	19
ZU2-T3	2017	2	D1	1B	9
ZU2-T3	2017	2	D1	1B	11
ZU2-T3	2017	2	D1	1B	10
ZU2-T3	2017	2	D1	1B	9
ZU2-T3	2017	2	D1	1B	12
ZU2-T3	2017	2	D1	1B	13
ZU2-T3	2017	2	D1	1B	22
ZU2-T3	2017	2	D1	1B	14
ZU2-T3	2017	2	D1	1B	20
ZU2-T3	2017	2	D1	1B	15
ZU2-T3	2017	2	D1	1B	22
ZU2-T3	2017	2	D1	1B	15
ZU2-T3	2017	2	D1	1B	14
ZU2-T3	2017	2	D1	1B	7
ZU2-T3	2017	2	D1	1B	9
ZU2-T3	2017	2	D1	1B	7
ZU2-T3	2017	2	D1	1B	14
ZU2-T3	2017	2	D1	1B	22
ZU2-T3	2017	2	D1	1B	5
ZU2-T3	2017	2	D1	1B	15
ZU2-T3	2017	2	D1	1B	11
ZU2-T3	2017	2	D1	1B	12
ZU2-T3	2017	2	D1	1B	11
ZU2-T3	2017	2	D1	1B	8
ZU2-T3	2017	2	D1	1B	8
ZU2-T3	2017	2	D1	1B	12
ZU2-T3	2017	2	D1	1B	11
ZU2-T3	2017	2	D1	1B	8
ZU2-T3	2017	2	D1	1B	7
ZU2-T3	2017	2	D1	1B	11
ZU2-T3	2017	2	D1	1B	6
ZU2-T3	2017	2	D1	1B	13
ZU2-T3	2017	2	D1	1B	12
ZU2-T3	2017	2	D1	1B	11
ZU2-T3	2017	2	D1	1B	10
ZU2-T3	2017	2	D1	1B	13
ZU2-T3	2017	2	D1	1B	8
ZU2-T3	2017	2	D1	1B	9
ZU2-T3	2017	2	D1	1B	5
ZU2-T3	2017	2	D1	1B	8
ZU2-T3	2017	2	D1	1B	9
ZU2-T3	2017	2	D1	1B	7
ZU2-T3	2017	2	D1	1B	3
ZU2-T3	2017	2	D1	1B	5
ZU2-T3	2017	2	D1	1B	11
ZU2-T3	2017	2	D1	1B	6
ZU2-T3	2017	2	D1	1B	5
ZU2-T3	2017	2	D1	1B	3
ZU2-T3	2017	2	D3	1B	25
ZU2-T3	2017	2	D3	1B	16
ZU2-T3	2017	2	D3	1B	14
ZU2-T3	2017	2	D3	1B	20
ZU2-T3	2017	2	D3	1B	17
ZU2-T3	2017	2	D3	1B	31
ZU2-T3	2017	2	D3	1B	12
ZU2-T3	2017	2	D3	1B	23
ZU2-T3	2017	2	D3	1B	14
ZU2-T3	2017	2	D3	1B	15
ZU2-T3	2017	2	D3	1B	21
ZU2-T3	2017	2	D3	1B	14
ZU2-T3	2017	2	D3	1B	15
ZU2-T3	2017	2	D3	1B	13
ZU2-T3	2017	2	D3	1B	21
ZU2-T3	2017	2	D3	1B	9
ZU2-T3	2017	2	D3	1B	12
ZU2-T3	2017	2	D3	1B	12
ZU2-T3	2017	2	D3	1B	14
ZU2-T3	2017	2	D3	1B	15
ZU2-T3	2017	2	D3	1B	18
ZU2-T3	2017	2	D3	1B	14
ZU2-T3	2017	2	D3	1B	8
ZU2-T3	2017	2	D3	1B	13
ZU2-T3	2017	2	D3	1B	13
ZU2-T3	2017	2	D3	1B	12
ZU2-T3	2017	2	D3	1B	11
ZU2-T3	2017	2	D3	1B	8
ZU2-T3	2017	2	D3	1B	7
ZU2-T3	2017	2	D3	1B	11
ZU2-T3	2017	2	B	1B	8
ZU2-T3	2017	2	B	1B	19
ZU2-T3	2017	2	B	1B	20
ZU2-T3	2017	2	B	1B	9
ZU2-T3	2017	2	B	1B	13
ZU2-T3	2017	2	B	1B	10
ZU2-T3	2017	2	B	1B	9
ZU2-T3	2017	2	B	1B	8
ZU2-T3	2017	2	B	1B	12
ZU2-T3	2017	2	B	1B	14
ZU2-T3	2017	2	B	1B	7
ZU2-T3	2017	2	B	1B	12
ZU2-T3	2017	2	B	1B	11
ZU2-T3	2017	2	B	1B	16
ZU2-T3	2017	2	B	1B	7
ZU2-T3	2017	2	B	1B	8
ZU2-T3	2017	2	B	1B	3
ZU2-T3	2017	2	B	1B	7
ZU2-T3	2017	2	B	1B	10
ZU2-T3	2017	2	B	1B	19
ZU2-T3	2017	2	B	1B	7
ZU2-T3	2017	2	B	1B	7
ZU2-T3	2017	2	B	1B	3
ZU2-T3	2017	2	D1	1B	30
ZU2-T3	2017	2	D1	1B	39
ZU2-T3	2017	2	D1	1B	6
ZU2-T3	2017	2	D1	1B	42
ZU2-T3	2017	2	B	1B	26
ZU2-T3	2017	2	B	1B	20
ZU2-T3	2017	2	B	1B	35
ZU2-T3	2017	2	B	1B	29
ZU2-T3	2017	2	B	1B	28
ZU2-T3	2017	2	B	1B	17
ZU2-T3	2017	2	B	1B	40
ZU2-T3	2017	2	B	1B	20
ZU2-T3	2017	2	B	1B	18
ZU2-T3	2017	2	B	1B	46
ZU2-T3	2017	2	B	1B	21
ZU2-T3	2017	2	B	1B	25
ZU2-T3	2017	2	B	1B	25
ZU2-T3	2017	2	B	1B	15
ZU2-T3	2017	2	B	1B	18
ZU2-T3	2017	2	B	1B	18
ZU2-T3	2017	2	B	1B	15
ZU2-T3	2017	2	B	1B	13
ZU2-T3	2017	2	B	1B	19
ZU2-T3	2017	2	B	1B	21
ZU2-T3	2017	2	B	1B	20
ZU2-T3	2017	2	B	1B	12
ZU2-T3	2017	2	B	1B	14
ZU2-T3	2017	2	B	1B	7
ZU2-T3	2017	2	B	1B	12
ZU2-T3	2017	2	B	1B	18
ZU2-T3	2017	2	B	1B	14
ZU2-T3	2017	2	B	1B	20
ZU2-T3	2017	2	B	1B	12
ZU2-T3	2017	2	B	1B	13
ZU2-T3	2017	2	B	1B	12
ZU2-T3	2017	2	B	1B	12
ZU2-T3	2017	2	B	1B	16
ZU2-T3	2017	2	B	1B	16
ZU2-T3	2017	2	B	1B	17
ZU2-T3	2017	2	B	1B	16
ZU2-T3	2017	2	B	1B	14
ZU2-T3	2017	2	B	1B	15
ZU2-T3	2017	2	B	1B	12
ZU2-T3	2017	2	B	1B	12
ZU2-T3	2017	2	B	1B	17
ZU2-T3	2017	2	B	1B	12
ZU2-T3	2017	2	B	1B	13
ZU2-T3	2017	2	B	1B	10
ZU2-T3	2017	2	B	1B	14
ZU2-T3	2017	2	B	1B	17
ZU2-T3	2017	2	B	1B	16
ZU2-T3	2017	2	B	1B	10
ZU2-T3	2017	2	B	1B	8
ZU2-T3	2017	2	B	1B	18
ZU2-T3	2017	2	B	1B	13
ZU2-T3	2017	2	B	1B	9
ZU2-T3	2017	2	B	1B	13
ZU2-T3	2017	2	B	1B	14
ZU2-T3	2017	2	B	1B	11
ZU2-T3	2017	2	B	1B	12
ZU2-T3	2017	2	B	1B	12
ZU2-T3	2017	2	B	1B	9
ZU2-T3	2017	2	B	1B	15
ZU2-T3	2017	2	B	1B	13
ZU2-T3	2017	2	B	1B	9
ZU2-T3	2017	2	B	1B	3
ZU2-T3	2017	2	B	1B	6
ZU2-T3	2017	2	B	1B	13
ZU2-T3	2017	2	B	1B	11
ZU2-T3	2017	2	B	1B	10
ZU2-T3	2017	2	B	1B	11
ZU2-T3	2017	2	B	1B	13
ZU2-T3	2017	2	B	1B	20
ZU2-T3	2017	2	B	1B	6
ZU2-T3	2017	2	B	1B	7
ZU2-T3	2017	2	B	1B	10
ZU2-T3	2017	2	B	1B	6
ZU2-T3	2017	2	B	1B	7
ZU2-T3	2017	2	B	1B	16
ZU2-T3	2017	2	B	1B	15
ZU2-T3	2017	2	B	1B	7
ZU2-T3	2017	2	B	1B	6
ZU2-T3	2017	2	B	1B	6
ZU2-T3	2017	2	B	1B	14
ZU2-T3	2017	2	B	1B	10
ZU2-T3	2017	2	B	1B	13
ZU2-T3	2017	2	B	1B	4
ZU2-T3	2017	2	B	1B	7
ZU2-T3	2017	2	B	1B	9
ZU2-T3	2017	2	B	1B	5
ZU2-T3	2017	2	B	1B	7
ZU2-T3	2017	2	B	1B	15
ZU2-T3	2017	2	B	1B	8
ZU2-T3	2017	2	B	1B	11
ZU2-T3	2017	2	B	1B	7
ZU2-T3	2017	2	B	1B	8
ZU2-T3	2017	2	B	1B	10
ZU2-T3	2017	2	B	1B	10
ZU2-T3	2017	2	B	1B	7
ZU2-T3	2017	2	B	1B	7
ZU2-T3	2017	2	B	1B	8
ZU2-T3	2017	2	B	1B	8
ZU2-T3	2017	2	B	1B	5
ZU2-T3	2017	2	B	1B	7
ZU2-T3	2017	2	B	1B	7
ZU2-T3	2017	2	B	1B	6
ZU2-T3	2017	2	B	1B	7
ZU2-T3	2017	2	B	1B	10
ZU2-T3	2017	2	B	1B	12
ZU2-T3	2017	2	B	1B	8
ZU2-T3	2017	2	B	1B	14
ZU2-T3	2017	2	B	1B	4
ZU2-T3	2017	2	B	1B	6
ZU2-T3	2017	2	B	1B	9
ZU2-T3	2017	2	B	1B	8
ZU2-T3	2017	2	B	1B	5
ZU2-T3	2017	2	B	1B	7
ZU2-T3	2017	2	B	1B	6
ZU2-T3	2017	2	B	1B	8
ZU2-T3	2017	2	B	1B	4
ZU2-T3	2017	2	B	1B	6
ZU2-T3	2017	2	B	1B	8
ZU2-T3	2017	2	B	1B	6
ZU2-T3	2017	2	B	1B	11
ZU2-T3	2017	2	B	1B	8
ZU2-T3	2017	2	B	1B	5
ZU2-T3	2017	2	B	1B	10
ZU2-T3	2017	2	B	1B	6
ZU2-T3	2017	2	B	1B	7
ZU2-T3	2017	2	B	1B	4
ZU2-T3	2017	2	B	1B	6
ZU2-T3	2017	2	B	1B	5
ZU2-T3	2017	2	B	1B	9
ZU2-T3	2017	2	B	1B	4
ZU2-T3	2017	2	B	1B	6
ZU2-T3	2017	2	B	1B	6
ZU2-T3	2017	2	B	1B	4
ZU2-T3	2017	2	B	1B	7
ZU2-T3	2017	2	B	1B	6
ZU2-T3	2017	2	B	1B	4
ZU2-T3	2017	2	B	1B	6
ZU2-T3	2017	2	B	1B	6
ZU2-T3	2017	2	B	1B	6
ZU2-T3	2017	2	B	1B	3
ZU2-T3	2017	2	B	1B	2
ZU2-T3	2017	2	B	1B	3
ZU2-T3	2017	2	B	1B	4
ZU2-T3	2017	2	B	1B	4
ZU2-T3	2017	2	D	1B	26
ZU2-T3	2017	2	D	1B	14
ZU2-T3	2017	2	D	1B	28
ZU2-T3	2017	2	D	1B	20
ZU2-T3	2017	2	D	1B	19
ZU2-T3	2017	2	D	1B	11
ZU2-T3	2017	2	D	1B	18
ZU2-T3	2017	2	D	1B	6
ZU2-T3	2017	2	D	1B	14
ZU2-T3	2017	2	D	1B	9
ZU2-T3	2017	2	D	1B	5
ZU2-T3	2017	2	D	1B	11
ZU2-T3	2017	2	D	1B	7
ZU2-T3	2017	2	D	1B	6
ZU2-T3	2017	2	D	1B	11
ZU2-T3	2017	2	D	1B	6
ZU2-T3	2017	2	D	1B	6
ZU2-T3	2017	2	D	1B	7
ZU2-T3	2017	2	D	1B	11
ZU2-T3	2017	2	D	1B	8
ZU2-T3	2017	2	D	1B	7
ZU2-T3	2017	2	D	1B	4
ZU2-T3	2017	2	D	1B	5
ZU2-T3	2017	2	D	1B	6
ZU2-T3	2017	2	D	1B	7
ZU2-T3	2017	2	D	1B	8
ZU2-T3	2017	2	D	1B	14
ZU2-T3	2017	2	D	1B	14
ZU2-T3	2017	2	D	1B	17
ZU2-T3	2017	2	E	1B	8
ZU2-T3	2017	2	E	1B	35
ZU2-T3	2017	2	C	1B	19
ZU2-T3	2017	2	C	1B	28
ZU2-T3	2017	2	C	1B	12
ZU2-T3	2017	2	C	1B	20
ZU2-T3	2017	2	C	1B	19
ZU2-T3	2017	2	C	1B	6
ZU2-T3	2017	2	C	1B	15
ZU2-T3	2017	2	C	1B	11
ZU2-T3	2017	2	C	1B	19
ZU2-T3	2017	2	C	1B	18
ZU2-T3	2017	2	C	1B	16
ZU2-T3	2017	2	C	1B	19
ZU2-T3	2017	2	C	1B	23
ZU2-T3	2017	2	C	1B	15
ZU2-T3	2017	2	C	1B	22
ZU2-T3	2017	2	C	1B	19
ZU2-T3	2017	2	C	1B	30
ZU2-T3	2017	2	C	1B	11
ZU2-T3	2017	2	C	1B	12
ZU2-T3	2017	2	C	1B	17
ZU2-T3	2017	2	C	1B	14
ZU2-T3	2017	2	C	1B	11
ZU2-T3	2017	2	C	1B	14
ZU2-T3	2017	2	C	1B	22
ZU2-T3	2017	2	C	1B	25
ZU2-T3	2017	2	C	1B	13
ZU2-T3	2017	2	C	1B	22
ZU2-T3	2017	2	C	1B	10
ZU2-T3	2017	2	C	1B	12
ZU2-T3	2017	2	C	1B	9
ZU2-T3	2017	2	C	1B	11
ZU2-T3	2017	2	C	1B	7
ZU2-T3	2017	2	C	1B	16
ZU2-T3	2017	2	C	1B	10
ZU2-T3	2017	2	C	1B	13
ZU2-T3	2017	2	C	1B	4
ZU2-T3	2017	2	C	1B	14
ZU2-T3	2017	2	C	1B	9
ZU2-T3	2017	2	C	1B	21
ZU2-T3	2017	2	C	1B	9
ZU2-T3	2017	2	C	1B	4
ZU2-T3	2017	2	C	1B	11
ZU2-T3	2017	2	C	1B	13
ZU2-T3	2017	2	C	1B	10
ZU2-T3	2017	2	C	1B	18
ZU2-T3	2017	2	C	1B	9
ZU2-T3	2017	2	C	1B	11
ZU2-T3	2017	2	C	1B	7
ZU2-T3	2017	2	C	1B	11
ZU2-T3	2017	2	C	1B	16
ZU2-T3	2017	2	C	1B	13
ZU2-T3	2017	2	C	1B	11
ZU2-T3	2017	2	C	1B	12
ZU2-T3	2017	2	C	1B	10
ZU2-T3	2017	2	C	1B	10
ZU2-T3	2017	2	C	1B	7
ZU2-T3	2017	2	C	1B	5
ZU2-T3	2017	2	C	1B	9
ZU2-T3	2017	2	C	1B	11
ZU2-T3	2017	2	C	1B	10
ZU2-T3	2017	2	C	1B	7
ZU2-T3	2017	2	C	1B	10
ZU2-T3	2017	2	C	1B	9
ZU2-T3	2017	2	C	1B	7
ZU2-T3	2017	2	C	1B	8
ZU2-T3	2017	2	C	1B	12
ZU2-T3	2017	2	C	1B	10
ZU2-T3	2017	2	C	1B	6
ZU2-T3	2017	2	C	1B	8
ZU2-T3	2017	2	C	1B	11
ZU2-T3	2017	2	C	1B	4
ZU2-T3	2017	2	C	1B	8
ZU2-T3	2017	2	C	1B	7
ZU2-T3	2017	2	C	1B	6
ZU2-T3	2017	2	C	1B	9
ZU2-T3	2017	2	C	1B	6
ZU2-T3	2017	2	C	1B	7
ZU2-T3	2017	2	C	1B	6
ZU2-T3	2017	2	C	1B	5
ZU2-T3	2017	2	C	1B	6
ZU2-T3	2017	2	C	1B	6
ZU2-T3	2017	2	C	1B	8
ZU2-T3	2017	2	C	1B	6
ZU2-T3	2017	2	C	1B	7
ZU2-T3	2017	2	C	1B	5
ZU2-T3	2017	2	C	1B	8
ZU2-T3	2017	2	C	1B	4
ZU2-T3	2017	2	C	1B	68
ZU2-T3	2017	2	F	1B	23
ZU2-T3	2017	2	F	1B	19
ZU2-T3	2017	2	F	1B	16
ZU2-T3	2017	2	F	1B	26
ZU2-T3	2017	2	F	1B	14
ZU2-T3	2017	2	F	1B	17
ZU2-T3	2017	2	F	1B	12
ZU2-T3	2017	2	F	1B	10
ZU2-T3	2017	2	F	1B	10
ZU2-T3	2017	2	F	1B	12
ZU2-T3	2017	2	F	1B	7
ZU2-T3	2017	2	F	1B	13
ZU2-T3	2017	2	F	1B	19
ZU2-T3	2017	2	F	1B	6
ZU2-T3	2017	2	F	1B	11
ZU2-T3	2017	2	F	1B	10
ZU2-T3	2017	2	F	1B	9
ZU2-T3	2017	2	F	1B	9
ZU2-T3	2017	2	F	1B	6
ZU2-T3	2017	2	F	1B	12
ZU2-T3	2017	2	CL	1B	40
ZU2-T3	2017	2	F	1B	81
ZU2-T3	2017	2	D2	1B	33
ZU2-T3	2017	2	D2	1B	47
ZU2-T3	2017	2	A	1B	14
ZU2-T3	2017	2	A	1B	21
ZU2-T3	2017	2	A	1B	9
ZU2-T3	2017	2	B	2	17
ZU2-T3	2017	2	D3	1B	79
ZU2-T3	2017	2	D3	1B	37
ZU2-T3	2017	2	B	1B	45
ZU2-T3	2017	2	B	1B	88
ZU2-T3	2017	2	B	1B	28
ZU2-T3	2017	2	A	1B	40
ZU2-T3	2017	2	F	1B	25
ZU2-T3	2017	2	F	1B	22
ZU2-T3	2017	2	F	1B	35
ZU2-T3	2017	2	F	1B	36
ZU2-T3	2017	2	F	1B	10
ZU2-T3	2017	2	F	1B	14
ZU2-T3	2017	2	C	2	27
ZU2-T3	2017	2	C	2	31
ZU2-T3	2017	2	C	2	16
ZU2-T3	2017	2	C	2	21
ZU2-T3	2017	2	C	2	13
ZU2-T3	2017	2	C	2	21
ZU2-T3	2017	2	C	2	15
ZU2-T3	2017	2	C	2	17
ZU2-T3	2017	2	C	2	8
ZU2-T3	2017	2	C	2	23
ZU2-T3	2017	2	C	2	10
ZU2-T3	2017	2	C	2	10
ZU2-T3	2017	2	C	2	9
ZU2-T3	2017	2	C	2	8
ZU2-T3	2017	2	C	2	13
ZU2-T3	2017	2	C	2	5
ZU2-T3	2017	2	C	2	9
ZU2-T3	2017	2	C	2	9
ZU2-T3	2017	2	C	2	16
ZU2-T3	2017	2	C	2	8
ZU2-T3	2017	2	C	2	3
ZU2-T3	2017	2	C	2	26
ZU2-T3	2017	2	C	2	7
ZU2-T3	2017	2	C	2	14
ZU2-T3	2017	2	C	2	6
ZU2-T3	2017	2	C	2	7
ZU2-T3	2017	2	C	2	10
ZU2-T3	2017	2	C	2	12
ZU2-T3	2017	2	C	2	4
ZU2-T3	2017	2	C	2	4
ZU2-T3	2017	2	C	2	10
ZU2-T3	2017	2	C	2	2
ZU2-T3	2017	2	C	2	3
ZU2-T3	2017	2	C	2	4
ZU2-T3	2017	2	EI	2	39
ZU2-T3	2017	2	EI	2	23
ZU2-T3	2017	2	EI	2	22
ZU2-T3	2017	2	EI	2	11
ZU2-T3	2017	2	EI	2	17
ZU2-T3	2017	2	EI	2	10
ZU2-T3	2017	2	EI	2	5
ZU2-T3	2017	2	EI	2	9
ZU2-T3	2017	2	EI	2	14
ZU2-T3	2017	2	EI	2	12
ZU2-T3	2017	2	EI	2	7
ZU2-T3	2017	2	EI	2	7
ZU2-T3	2017	2	EI	2	6
ZU2-T3	2017	2	EI	2	10
ZU2-T3	2017	2	EI	2	9
ZU2-T3	2017	2	EI	2	4
ZU2-T3	2017	2	EI	2	6
ZU2-T3	2017	2	D	2	22
ZU2-T3	2017	2	D	2	5
ZU2-T3	2017	2	D	2	26
ZU2-T3	2017	2	D	2	6
ZU2-T3	2017	2	D	2	14
ZU2-T3	2017	2	D	2	16
ZU2-T3	2017	2	D	2	15
ZU2-T3	2017	2	D	2	14
ZU2-T3	2017	2	D	2	22
ZU2-T3	2017	2	D	2	10
ZU2-T3	2017	2	D	2	14
ZU2-T3	2017	2	D	2	11
ZU2-T3	2017	2	D	2	11
ZU2-T3	2017	2	D	2	20
ZU2-T3	2017	2	D	2	17
ZU2-T3	2017	2	D	2	19
ZU2-T3	2017	2	D	2	11
ZU2-T3	2017	2	D	2	17
ZU2-T3	2017	2	D	2	7
ZU2-T3	2017	2	D	2	8
ZU2-T3	2017	2	D	2	6
ZU2-T3	2017	2	D	2	4
ZU2-T3	2017	2	B	2	9
ZU2-T3	2017	2	B	2	12
ZU2-T3	2017	2	B	2	22
ZU2-T3	2017	2	B	2	8
ZU2-T3	2017	2	B	2	12
ZU2-T3	2017	2	B	2	17
ZU2-T3	2017	2	B	2	7
ZU2-T3	2017	2	B	2	16
ZU2-T3	2017	2	B	2	15
ZU2-T3	2017	2	B	2	10
ZU2-T3	2017	2	B	2	11
ZU2-T3	2017	2	B	2	11
ZU2-T3	2017	2	B	2	12
ZU2-T3	2017	2	B	2	10
ZU2-T3	2017	2	B	2	6
ZU2-T3	2017	2	B	2	5
ZU2-T3	2017	2	B	2	6
ZU2-T3	2017	2	B	2	10
ZU2-T3	2017	2	B	2	5
ZU2-T3	2017	2	D1	2	24
ZU2-T3	2017	2	D	2	37
ZU2-T3	2017	2	D	2	15
ZU2-T3	2017	2	D	2	11
ZU2-T3	2017	2	D	2	9
ZU2-T3	2017	2	A	2	10
ZU2-T3	2017	2	A	2	9
ZU2-T3	2017	2	A	2	12
ZU2-T3	2017	2	A	2	12
ZU2-T3	2017	2	A	2	6
ZU2-T3	2017	2	A	2	11
ZU2-T3	2017	2	A	2	10
ZU2-T3	2017	2	A	2	29
ZU2-T3	2017	2	A	2	17
ZU2-T3	2017	2	A	2	20
ZU2-T3	2017	2	A	2	9
ZU2-T3	2017	2	A	2	18
ZU2-T3	2017	2	A	2	12
ZU2-T3	2017	2	A	2	11
[truncated: 1,005 more rows]
